# Supplementary material for: Modulation of Epidermal Transcription Circuits in Psoriasis: New Links between Inflammation and Hyperproliferation
Source: PLoS One. 2013 Nov 15;8(11):e79253. doi: 10.1371/journal.pone.0079253 (PMC3829857; doi:10.1371/journal.pone.0079253)
Supplement: Table S2 — Differentially expressed modules (DEMs) biased towards increased or decreased expression in psoriasis lesions. The table lists genes belonging to each DEM and annotations overrepresented with respect to each DEM (i.e., Gene Ontology, KEGG, Reactome and PharmGKB). Motifs occurring with increased frequency in sequences near DEM genes are also listed (1 KB upstream, 2 KB upstream, 5 KB upstream and all non-coding intergenic regions). (XLSX) [file pone.0079253.s018.xlsx]

## Sheet: Sheet1
DEM Label	For each DEM, the label indicates the DEM gene with the highest number of GO BP term annotations, followed by the number of genes belonging to the DEM
No. Genes	Number of DEM genes
DEM Genes	List of DEM genes
Median FC	Median FC among DEM genes in lesional skin (PP) as compared to uninvolved skin (PN). FC = PP / PN
Area	GSEA enrichment statistic assessing whether DEM genes are disproportionately increased or decreased in psoriasis lesions (see Philippakis et al. 2006, PLoS Comput Biol 2:e53). Values greater than 0 indicate bias towards increased expression in PP skin, while values less than 0 indicate bias towards decreased expression in PP skin. In each case, PP versus PN expression patterns among DEM genes are…
P-value	GSEA enrichment p-value assessing whether DEM genes are disproportionately increased or decreased in psoriasis lesions. This test is equivalent to the Wilcoxon rank sum test (see Philippakis et al. 2006, PLoS Comput Biol 2:e53). In each case, PP versus PN expression patterns among DEM genes are compared to those of all other epidermis-expressed genes.
GO BP Terms	GO biological process (BP) terms overrepresented among DEM genes, relative to all other epidermis- expressed genes (P < 0.05; conditional hypergeometric test). In each case, annotation frequency among DEM genes is compared to annotation frequency among all other epidermis-expressed genes. All terms listed were associated with at least 2 of the DEM genes. See Falcon and Gentleman 2007, Bioinformat…
GO CC Terms	GO cell component (CC) terms overrepresented among DEM genes, relative to all other epidermis- expressed genes (P < 0.05; conditional hypergeometric test). In each case, annotation frequency among DEM genes is compared to annotation frequency among all other epidermis-expressed genes. All terms listed were associated with at least 2 of the DEM genes. See Falcon and Gentleman 2007, Bioinformatics …
GO MF Terms	GO molecular function (MF) terms overrepresented among DEM genes, relative to all other epidermis- expressed genes (P < 0.05; conditional hypergeometric test). In each case, annotation frequency among DEM genes is compared to annotation frequency among all other epidermis-expressed genes. All terms listed were associated with at least 2 of the DEM genes. See Falcon and Gentleman 2007, Bioinformat…
KEGG pathways	KEGG terms overrepresented among DEM genes, relative to all other epidermis- expressed genes (P < 0.05; conditional hypergeometric test). In each case, annotation frequency among DEM genes is compared to annotation frequency among all other epidermis-expressed genes. All terms listed were associated with at least 2 of the DEM genes. See Falcon and Gentleman 2007, Bioinformatics 23:257-8.
Reactome pathways	Reactome pathways overrepresented among DEM genes, relative to all other epidermis- expressed genes (P < 0.05; hypergeometric test). In each case, annotation frequency among DEM genes is compared to annotation frequency among all other epidermis-expressed genes. All terms listed were associated with at least 2 of the DEM genes.
PharmGKB pathways	PharmGKB pathways overrepresented among DEM genes, relative to all other epidermis- expressed genes (P < 0.05; hypergeometric test). In each case, annotation frequency among DEM genes is compared to annotation frequency among all other epidermis-expressed genes. All terms listed were associated with at least 2 of the DEM genes.
Motifs (2 KB)	The 2 KB regions upstream of DEM genes were analyzed to assess whether any motifs occurred with increased frequency, as compared to motif frequencies among all other epidermis-expressed genes. A total of 1937 experimentally-determined motifs associated with human and mouse transcription factors or DNA-binding proteins were screened. For each DEM, the listed motifs were present with increased freq…
Motifs (2 KB, conserved)	The 2 KB (conserved) regions upstream of DEM genes were analyzed to assess whether any motifs occurred with increased frequency, as compared to motif frequencies among all other epidermis-expressed genes. A total of 1937 experimentally-determined motifs associated with human and mouse transcription factors or DNA-binding proteins were screened. For each DEM, the listed motifs were present with in…
Motifs (5 KB)	The 5 KB regions upstream of DEM genes were analyzed to assess whether any motifs occurred with increased frequency, as compared to motif frequencies among all other epidermis-expressed genes. A total of 1937 experimentally-determined motifs associated with human and mouse transcription factors or DNA-binding proteins were screened. For each DEM, the listed motifs were present with increased freq…
Motifs (5 KB, conserved)	The 5 KB (conserved) regions upstream of DEM genes were analyzed to assess whether any motifs occurred with increased frequency, as compared to motif frequencies among all other epidermis-expressed genes. A total of 1937 experimentally-determined motifs associated with human and mouse transcription factors or DNA-binding proteins were screened. For each DEM, the listed motifs were present with in…
Motifs (Intergenic)	Intergenic seqeunces adjacent to DEM genes were analyzed to assess whether any motifs occurred with increased frequency, as compared to motif frequencies among all other epidermis-expressed genes. A total of 1937 experimentally-determined motifs associated with human and mouse transcription factors or DNA-binding proteins were screened. For each DEM, the listed motifs were present with increased …
DEM Label	No. Genes	DEM Genes	Median FC	Area	P-value	GO BP Terms	GO CC Terms	GO MF Terms	KEGG pathways	Reactome pathways	PharmGKB pathways	Motifs (2 KB)	Motifs (2 KB, conserved)	Motifs (5 KB)	Motifs (5 KB, conserved)	Motifs (Intergenic)
TLR2-58	58	SLC31A1|DSC2|DSG3|TYMP|GARS|GJA3|GOT1|UBE2K|IDH3A|KRT16|POLB|MAPK6|LGMN|RABGGTA|RPN2|S100A8|S100A9|SPRR1A|SPRR1B|DYNLT3|PPP1R11|TLR2|UBE2G1|TRIM25|TPST2|EIF3J|VAPA|TRIP4|NAMPT|MPZL2|PLIN3|TFG|CD2BP2|PTGR1|ERP44|RAB38|TRPC4AP|TOR1B|SNX11|ATP6V1D|VTA1|TDP2|GDAP2|VIMP|SLAMF7|CDH26|FASTKD5|FKBPL|C12orf49|C6orf62|CARD6|ATG4A|C6orf141|UBE2F|SRXN1|HARBI1|NANOS1|CD24	1.497	0.405	1.52e-26	homophilic cell adhesion ||| positive regulation of nitric-oxide synthase biosynthetic process ||| chronic inflammatory response ||| response to molecule of bacterial origin ||| response to ethanol ||| peptide cross-linking ||| keratinization ||| response to zinc ion ||| cellular metabolic compound salvage ||| protein K48-linked ubiquitination ||| nucleoside biosynthetic process ||| gluconeogenes…	cornified envelope ||| desmosome	acid-amino acid ligase activity	Ubiquitin mediated proteolysis	Negative regulators of RIG-I/MDA5 signaling ||| RIG-I/MDA5 mediated induction of IFN-alpha/beta pathways ||| Antigen processing: Ubiquitination & Proteasome degradation ||| Innate Immune System ||| Class I MHC mediated antigen processing & presentation ||| Immune System ||| Toll Receptor Cascades ||| Adaptive Immune System		RORA2|NWAWSTAGGTCA|M00157 /// RXRA|TTYCWSTTYY /// IPF1|CATTAATMGG|M01236 /// Sry|ATTATAAT|UP00016 /// BACH2|SRTGAGTCA|M00490 /// Etv6|TACTTCCGG|UP00418 /// Fos|RTGASTCAY /// IRF|RAAANTGAAA|M00972 /// Pitx1|RGGGATTAAM|UP00153 /// BCL11A|GGAAVTGARA /// CRX|TAATCYNM|M00623 /// SREBP|YCACNCNAS|M01168 /// Homez|WWMATCGTTTT|UP00114 /// Crx|GGGGATTARCN|UP00176 /// IRF|NSTTTCAYTTYY|M00772 /// Sox14|AATTA…	MAF|GCTGAGTCA|M00983 /// TBX5|CTCACACCTT|M01044 /// ZEB1|CACCTD|MA0103 /// AP2ALPHA|MGCCTSAGGCK|M01047 /// ZEB1|CAGGTG /// DELTAEF1|CACCT|M00073 /// STAT5B|AWTTCYNGGAA|M00459 /// ELK1|AACCGGAAGTR|M01163 /// Etv6|TACTTCCGG|UP00418 /// AP1|RVTGACT|M00188 /// SREBP|YCACNCNAS|M01168 /// AP1|RVTGACT|M00173 /// GABP|CACTTCCGGY /// TITF1|ANTCAAGTRK|M00432	Obox1|ARGGGGATTAAC|UP00216 /// Foxj3|RTAAACAAA|UP00039 /// INSM1|TGYCWGGGGGCR|MA0155 /// RORA2|NWAWSTAGGTCA|M00157 /// Pitx1|RGGGATTAAM|UP00153 /// EEF1D|TGMCARKMA /// RXRA|TTYCWSTTYY /// Sry|ATTATAAT|UP00016 /// FREAC3|GTAAATAAACA|M00291 /// PAX8|GTGA|M00717 /// Gsc|NYTAATCCSY|UP00112 /// HDAC8|AKWAAT /// Crx|GGGGATTARCN|UP00176 /// Foxq1|ATTGTTTATW|MA0040 /// PICK1|TTGKCA /// TAF1|RTGACGTCAY //…	AP2ALPHA|MGCCTSAGGCK|M01047 /// TCF3|WGMAATKA /// MAF|GCTGAGTCA|M00983 /// Prrx1|AAYTAATTARYT|UP00266 /// Sry|ATTATAAT|UP00016 /// NKX2B|CACTT|M02109 /// INSM1|TGYCWGGGGGCR|MA0155 /// PBX1|ATCAATCAA|MA0070	HNF3G|TGTTTRYT|M02015 /// DTL|AAMTRA /// TFAP2C|AWTWGSAW /// HSF2|GAANNNTC|M00147 /// PHOX2A|AATTAS /// DAB2|AATGGGA /// Foxj3|RTAAACAAA|UP00039 /// RFX4|AAATGAA /// Zfp105|YAAAHAAMAA|UP00037 /// FREAC3|GTAAATAAACA|M00291 /// GATA3|ABCTGATM /// PLAGL1|AWTKAG /// IRC900814|TACGACAAAN|UP00072 /// PBX1|NTCAATCW|M02028 /// CHX10|TAATTAGC|M00437 /// ZNF124|TCMAAKGA /// OTX|GATTA|M01117 /// FOXO4|GTTGT…
CDK1-38	38	BIRC5|BUB1|CCNA2|CDK1|CDC25C|CDKN3|CENPA|FOXM1|HMMR|KIF11|MAD2L1|NEK2|TTK|CCNB2|AURKB|TRIP13|DLGAP5|KIF14|KIF20A|SPAG5|RAD51AP1|KIF2C|UBE2C|NCAPH|KIF4A|CDCA8|CEP55|NEIL3|HJURP|DEPDC1|CASC5|SPC25|SHCBP1|CDCA3|NUF2|FAM54A|CDCA5|SKA3	2.069	0.458	1.64e-22	organelle fission ||| cell division ||| mitotic prometaphase ||| cellular component organization or biogenesis ||| chromosome segregation ||| cellular component organization at cellular level ||| regulation of nuclear division ||| mitosis ||| chromosome organization ||| microtubule-based movement ||| interphase ||| microtubule anchoring ||| regulation of mitotic metaphase/anaphase transition ||| …	chromosome, centromeric region ||| condensed chromosome ||| condensed chromosome kinetochore ||| spindle microtubule ||| cytoskeleton ||| chromosome passenger complex ||| midbody ||| nucleus ||| spindle ||| cytosol ||| Ndc80 complex ||| nuclear chromosome ||| spindle pole ||| intracellular organelle lumen ||| membrane-enclosed lumen ||| condensed nuclear chromosome, centromeric region ||| cytopla…	microtubule motor activity ||| ATP binding ||| adenyl nucleotide binding ||| protein kinase binding ||| protein binding ||| purine ribonucleotide binding ||| protein serine/threonine/tyrosine kinase activity ||| double-stranded DNA binding ||| enzyme binding ||| nucleoside-triphosphatase activity ||| nucleotide binding ||| organic cyclic compound binding ||| hydrolase activity, acting on acid anh…	Cell cycle ||| Progesterone-mediated oocyte maturation ||| Oocyte meiosis ||| p53 signaling pathway	Cell Cycle, Mitotic ||| Cell Cycle ||| M Phase ||| DNA Replication ||| Mitotic M-M/G1 phases ||| Mitotic Prometaphase ||| Cyclin A/B1 associated events during G2/M transition ||| Cyclin B2 mediated events ||| Regulation of mitotic cell cycle ||| APC/C-mediated degradation of cell cycle proteins ||| G2/M Transition ||| Mitotic G2-G2/M phases ||| Kinesins ||| Cell Cycle Checkpoints ||| Cdc20:Phosph…	Cyclin B2 mediated events ||| Aurora B signaling ||| Mitotic Prometaphase ||| FOXM1 transcription factor network ||| Phosphorylation of proteins involved in the G2/M transition by Cyclin A:Cdc2 complexes ||| Chk1/Chk2(Cds1) mediated inactivation of Cyclin B:Cdk1 complex ||| Aurora A signaling ||| PLK1 signaling events ||| APC-Cdc20 mediated degradation of Nek2A ||| Phosphorylation of the APC/C ||…	NFYA|RRCCAATCRG|MA0060 /// SP1|RRCCAATSRRNR /// SP2|NNYBATTGGYY /// NF-YA|YTCYSATTGGNY /// NFY|RRCCAATSRG|M00287 /// RFX5|CTGATTGGYT /// ALPHACP1|CAGCCAATGAG|M00687 /// T|CTAGGTGTGAA|MA0009 /// Fos|TCYSATTGGY /// IRF3|YRNCCAAT /// NFY|RRCCAATSR|M00775 /// Pbx3|CYSATTGGCY /// TBP|TTCTGATTGG /// NFY|NNRCCAATNN|M00185 /// SNRP70|ASTAAWTT /// E2F4|CRGCCAATCR /// Rax|WNNNYTAATTARY|UP00253 /// NMI|TKCA…	ALPHACP1|CAGCCAATGAG|M00687 /// E2F4|NTTYGAAT /// SP2|NNYBATTGGYY /// NFYA|RRCCAATCRG|MA0060 /// NFY|RRCCAATSRG|M00287 /// NFY|RRCCAATSR|M00775 /// CEBPB|AGCCAATSA /// SP1|RRCCAATSRRNR /// NF-YA|YTCYSATTGGNY /// Pbx3|CYSATTGGCY /// Fos|TCYSATTGGY /// IRF3|YRNCCAAT /// TBP|TTCTGATTGG /// RFX5|CTGATTGGYT /// NMI|TKCAAATB /// C19orf40|YCAAWG /// ZNF706|RATTGSA /// SREBP1|ATCACGTGA|M00220 /// PLAGL1|…	NFYA|RRCCAATCRG|MA0060 /// SP2|NNYBATTGGYY /// SP1|RRCCAATSRRNR /// NFY|RRCCAATSRG|M00287 /// NF-YA|YTCYSATTGGNY /// ALPHACP1|CAGCCAATGAG|M00687 /// TBP|TTCTGATTGG /// E2F4|CRGCCAATCR /// RFX5|CTGATTGGYT /// Fos|TCYSATTGGY /// CTCF|NNASYGCCMYCTAGTGGY /// CTCF|ACCTAGNG /// BCL6|TTYCTAGRA|M02085 /// AR|GGNACANNRTGTNCT|M00481 /// Pbx3|CYSATTGGCY /// NFY|RRCCAATSR|M00775 /// IRF3|YRNCCAAT /// PBX1|NT…	ALPHACP1|CAGCCAATGAG|M00687 /// SP1|RRCCAATSRRNR /// SP2|NNYBATTGGYY /// NFY|RRCCAATSRG|M00287 /// NFYA|RRCCAATCRG|MA0060 /// IRF3|YRNCCAAT /// CEBPB|AGCCAATSA /// Pbx3|CYSATTGGCY /// NFY|RRCCAATSR|M00775 /// TBP|TTCTGATTGG /// Fos|TCYSATTGGY /// E2F4|CRGCCAATCR /// NFY|NNRCCAATNN|M00185 /// RFX5|CTGATTGGYT /// E2F4|NTTYGAAT /// NF-YA|YTCYSATTGGNY /// GATA6|GATW|M00462 /// GATA1|DGATTA|M00127 ///…	E2F4|NTTYGAAT /// NMRAL1|WCAAAMG /// NANOG|TGCATNTSAA /// HOXD9|ANNCATWAAA|M01834 /// HNF3B|BGNANTRTTTRYTTW|M00131 /// PBX1|ANNAATCAW|M00096 /// Pitx2|GGGATTAAT|UP00125 /// Gsc|NYTAATCCSY|UP00112 /// IRF7|SGAAWNCGAAA|M00453 /// SOX2|NCWTTGTTWTK|M01272 /// OCT2|TGAATATTCA|M01761 /// SP1|RRCCAATSRRNR /// NFY|NNRCCAATNN|M00185 /// GATA2|SAGATAA|M00349 /// NKX22|WTAAGTRSTT|M00485 /// SIX5|AAACTACATTT…
IRAK1-49	49	AK2|GTF2H2|IRAK1|NCBP1|PHB|PSMA7|SCO1|SDHB|SFPQ|UCK2|MANF|EIF3I|EIF2S2|EEF1E1|WDR1|PRMT5|HAX1|RPP38|YIF1A|DDX20|MRPL18|NDUFAF4|GMPPB|EXOSC1|UTP11L|NAA20|COPS4|TACO1|CPSF2|GPATCH4|TRMT10C|TMEM70|CPSF3L|LRRC59|MRPL47|MRPS15|C11orf48|FAM118B|GRPEL1|NIPA2|TM2D2|TMEM126A|MKI67IP|RRP36|NDUFAF2|C1orf122|CDC26|RNASEH1|C5orf43	1.354	0.374	1.45e-19	ncRNA metabolic process ||| ribonucleoprotein complex biogenesis ||| RNA processing ||| RNA splicing, via transesterification reactions with bulged adenosine as nucleophile ||| translation ||| cellular macromolecule metabolic process ||| cellular macromolecular complex assembly ||| spliceosomal snRNP assembly ||| RNA splicing ||| ribonucleoprotein complex subunit organization ||| cellular compone…	mitochondrion ||| membrane-enclosed lumen ||| cytoplasm ||| mitochondrial ribosome ||| envelope ||| mitochondrial inner membrane ||| mitochondrial envelope ||| intracellular organelle lumen ||| organelle part ||| intracellular ||| nuclear lumen ||| macromolecular complex ||| ribosome ||| intracellular membrane-bounded organelle	RNA binding ||| endonuclease activity, active with either ribo- or deoxyribonucleic acids and producing 5'-phosphomonoesters ||| endoribonuclease activity ||| nucleobase-containing compound kinase activity ||| structural constituent of ribosome ||| translation initiation factor activity ||| protein N-terminus binding	RNA transport ||| mRNA surveillance pathway	Gene Expression ||| Metabolism of non-coding RNA ||| snRNP Assembly ||| Transport of Mature mRNA Derived from an Intronless Transcript ||| Transport of Mature mRNAs Derived from Intronless Transcripts ||| Processing of Intronless Pre-mRNAs ||| Metabolism of RNA ||| Post-Elongation Processing of Intronless pre-mRNA ||| Processing of Capped Intronless Pre-mRNA ||| RNA Polymerase II Transcription ||…	Transport of Mature mRNA Derived from an Intronless Transcript ||| snRNP Assembly ||| Processing of Intronless Pre-mRNAs ||| mRNA Capping ||| Formation of the Early Elongation Complex ||| Formation of the HIV-1 Early Elongation Complex ||| mRNA 3'-end processing ||| Cleavage of Growing Transcript in the Termination Region ||| Formation of the ternary complex, and subsequently, the 43S complex |||…	TAL1BETAITF2|AACAGATGKT|M00070 /// TAL1ALPHAE47|AACAGATGKT|M00066 /// CEBP|TKTGNW|M00159 /// TAL1_TCF3|AMCATCTGKT|MA0091 /// REX1|AANATGGCKGC|M01744 /// EWSR1|WAMYGAGC /// ZNF131|VCAAAS /// BAD|GCMAC /// STAT1|NTTCCYRGAA|MA0137 /// Stat3|TTCCNGGAAR|MA0144 /// HNRPA1|NTTNKGAAA /// C19orf40|YCAAWG /// YY1|GNCGCCATTTTG|M02044 /// GR|GCCGCCATSTTGR /// PEA3|ACWTCCK|M00655 /// RFXANK|RMCAAAS	Spdef|RCATCCGGAT|UP00038 /// TITF1|ANTCAAGTRK|M00432 /// RORA|WAANTRGGTCA|M01138 /// PSMC2|GSGTTTSNGS /// ERR1|MCRTGACCTTKRR|M01841 /// CEBP|TKTGNW|M00159 /// ERRA|TGACCTTGR /// ERR3|TCAAGGTCAC|M02094 /// Isx|CYAATTRG|UP00243 /// ERR2|YCAAGGTCA|M01589 /// TEF|ATGTTWAYATAA|M00672 /// Egr-1|ACCGCCCW /// HNRPA1|NTTNKGAAA /// Gm4881|AYTTCCGGT|UP00424 /// Hlxb9|TAATTAGTG|UP00123 /// ZBED6|RRGCTCGCC|M0…	GATA4|AGATADMAGNNA|M00632 /// p300|ACNTCCGG /// Elf2|ACTTCCGG|UP00404 /// REX1|AANATGGCKGC|M01744 /// HNF3B|BGNANTRTTTRYTTW|M00131 /// ERBETA|GTCARNSTGRCCY|M01875 /// ETS1|AACTACAANTCCCA /// IRC900814|TACGACAAAN|UP00072 /// RFX|VHGTTGCS|M00975	Spdef|RCATCCGGAT|UP00038 /// ERR2|YCAAGGTCA|M01589 /// ETS1|AACTACAANTCCCA /// FosL1|ACTCATGS /// ERRA|TGACCTTGR /// PAXIP1|AAGCTG /// RBM8A|TGTGTM /// HNF3A|RWGTAAACA|M01261 /// DDX53|TGTGT	NFY|RRCCAATSR|M00775 /// HFH4|NWKTGTTTGTTTA|M00742 /// NFY|NNRCCAATNN|M00185 /// ZNF76|THAATGG /// MSX1|NTAWWTG|M00394 /// IPF1|GHNNTAATGACM|M00436 /// Gbx1|ACTAATTAG|UP00204 /// GTF2IRD1|NGGATTR|M01229 /// LEF1|TCAAAG|M00805 /// LEF1|WCAAAG|M02019 /// ASPSCR1|GATTGMW /// GR|RGRACATTNTGTYCY /// ZNF124|TCMAAKGA /// Isx|CYAATTRG|UP00243 /// HOXB9|TAATTG /// Nkx2-5|CCACTTRAAWTN|UP00249 /// MORN1|AGM…
JUP-100	100	ATP6V0A1|ATP6AP1|BNIP3L|C11orf9|CLCN3|CPE|MAPK14|CTSD|CYP2C18|DLX5|GDI1|GOLGA4|HAS3|JUP|LAD1|NSF|FURIN|PCDH1|SERPINB13|PLD2|POR|CTSA|MAPK13|KLK7|RNH1|S100A7|SH3GL1|SH3GL3|SORD|TCTA|TM7SF2|SLC30A1|SLC10A3|SLC25A11|DYNLL1|RAB11A|STK19|CLIC3|KIAA0513|ATG13|VAT1|RUNDC3A|SLC27A4|PKP3|SLC6A14|KIF1B|ATP10B|CASP14|PLD3|LRP10|KLK13|WIPI2|ARL5A|TMPRSS11E|GFOD1|FAM190B|MANSC1|MFSD6|NADSYN1|TRIM62|SPTLC3|OTU…	1.296	0.249	8.27e-18	anion transport ||| establishment of localization ||| sphingolipid metabolic process ||| monovalent inorganic cation transport ||| transmembrane transport ||| membrane lipid biosynthetic process ||| epidermis development ||| small GTPase mediated signal transduction ||| autophagic vacuole assembly ||| chloride transport ||| endochondral bone morphogenesis ||| lipid metabolic process ||| ATP hydro…	brush border membrane ||| integral to membrane ||| membrane-bounded vesicle ||| membrane part ||| pre-autophagosomal structure ||| cytoplasmic vesicle ||| transport vesicle ||| early endosome membrane ||| cytoplasmic vesicle membrane ||| extracellular region ||| proton-transporting V-type ATPase complex ||| desmosome ||| endoplasmic reticulum ||| endomembrane system ||| trans-Golgi network ||| en…	NAPE-specific phospholipase D activity ||| phospholipase D activity ||| serine hydrolase activity ||| active transmembrane transporter activity ||| ion transmembrane transporter activity ||| serine-type endopeptidase activity ||| antiporter activity ||| MAP kinase activity ||| voltage-gated chloride channel activity ||| substrate-specific transporter activity ||| carboxylic acid transmembrane tra…	Epithelial cell signaling in Helicobacter pylori infection ||| Vasopressin-regulated water reabsorption ||| RIG-I-like receptor signaling pathway ||| Lysosome ||| GnRH signaling pathway ||| Sphingolipid metabolism ||| Endocytosis ||| Amyotrophic lateral sclerosis (ALS) ||| Vibrio cholerae infection ||| Leishmaniasis ||| NOD-like receptor signaling pathway ||| VEGF signaling pathway ||| Fc epsilon…	Phospholipid metabolism ||| Sphingolipid metabolism ||| Sphingolipid de novo biosynthesis ||| Metabolism of lipids and lipoproteins ||| Synthesis of PG ||| DSCAM interactions ||| Transmembrane transport of small molecules ||| p38MAPK events ||| Metabolism ||| Glycerophospholipid biosynthesis ||| Signalling to RAS ||| Signalling to ERKs ||| NOD1/2 Signaling Pathway ||| MHC class II antigen present…	metabolism of anandamide an endogenous cannabinoid ||| Arf6 downstream pathway ||| Arf6 trafficking events ||| Thromboxane A2 receptor signaling ||| Angiopoietin receptor Tie2-mediated signaling ||| keratinocyte differentiation ||| VEGF Signaling Pathway	MYOD|CASCTG|M02100 /// MYOD|CANCTG|M00184 /// E2A|CACCTG|M00973 /// E2A|CACCTG|M00804 /// MYOD|CAGGTG|M00929 /// NEUROD|CAGCTG|M01287 /// MYOGENIN|CAGCTG|M02101 /// DELTAEF1|CACCT|M00073 /// Ascl2|CAGCTGC|UP00099 /// LMO2COM|CAGGTGB|M00277 /// TBX5|CTCACACCTT|M01044 /// HTF4|CANCTGB|M02018 /// ZEB1|CACCTD|MA0103 /// PITX1|GGGYTT /// RBM17|GGGCW /// PAX2|GTCAYGNRT|M00098 /// Six4|ATGACACC|UP00199 …	NEUROD|CAGCTG|M01287 /// MYOGENIN|CAGCTG|M02101 /// AKR1A1|GSWGGG /// Ascl2|CAGCTGC|UP00099 /// MYOD|CASCTG|M02100 /// Rad21|SCWGRGG /// HTF4|CANCTGB|M02018 /// AFF4|GSWGGG /// AML2|CCNCACCA|M01814 /// TGIF1|TGCGSG /// ZEB1|CACCTD|MA0103 /// E2A|CACCTG|M00804 /// MYOD|CAGGTG|M00929 /// MYOD|CANCTG|M00184 /// E2A|CACCTG|M00973 /// RPC155|DRGSWSWGRS /// DELTAEF1|CACCT|M00073 /// PEBP|ACCACARA|M0098…	MYOD|CANCTG|M00184 /// E2A|CACCTG|M00973 /// GPAM|ATGGG /// E2A|CACCTG|M00804 /// MYOD|CAGGTG|M00929 /// MYOD|CASCTG|M02100 /// TOB2|WGGGSGC /// LFA1|GGGSTCWR|M00646 /// NEUROD|CAGCTG|M01287 /// MYOGENIN|CAGCTG|M02101 /// MYOGENIN|RVCAGSTG|M00712 /// LMO2COM|CAGGTGB|M00277 /// HTF4|CANCTGB|M02018 /// TCF12|DGNVVNSSWGS /// NXPH3|WGSKKGG /// AKR1A1|GSWGGG /// AFF4|GSWGGG /// RBM17|GGGCW /// ETS1|TC…	RUNX1|YTGTGGTTN|MA0002 /// ZNF695|ARGGTNA /// GR|TCTCGCGAGA /// ZIC2|KGGGTGGTC|M00449 /// ETS1|TCTCGCGAGA /// RPC155|DRGSWSWGRS /// Rad21|SCWGRGG /// HNF4|GNNCA|M01033 /// VDR|GGGKSARNRRGGWSA|M00444 /// CHD2|TCTCGCGAGA /// AML2|CCNCACCAYD|M01854 /// AFF4|GSWGGG /// RBM17|GGGCW /// SREBP|YCACNCNAS|M01168 /// YWHAZ|TGGGWT /// PUR1|GGGSCAG|M01721 /// ZNF354C|MTCCAC|MA0130 /// RXRA|RGGTCA /// ARNTL|G…	TCF12|VCACCTGS /// HTF4|CANCTGB|M02018 /// MATH1|CASCTGGY|M01716 /// HNF4|GNNCA|M01033 /// TTF1|CAAG|M00794 /// SOCS4|KGGGWKSA /// MYOGENIN|RVCAGSTG|M00712 /// MYOD|CANCTG|M00184 /// E2A|CACCTG|M00973 /// E2A|CACCTG|M00804 /// MYOD|CAGGTG|M00929 /// NEUROD|CAGCTG|M01287 /// MYOD|CASCTG|M02100 /// MYOGENIN|CAGCTG|M02101 /// MAFB|TGAC|M01227 /// LMO2COM|CAGGTGB|M00277 /// PPARG|AGGTCA|M01270 /// TA…
LIG4-58	58	ALAS1|BIRC2|ARF4|CDK7|EIF2S1|LIG4|MARK3|ORC4|PGM3|PSMA5|PSMD12|PTS|S100A2|SRP19|TCEB1|TP53BP1|TPBG|RNGTT|TNFRSF10A|SUPT7L|FGFBP1|SCO2|ACTR3|TIMM17A|SEC23B|AHSA1|STAMBP|STRAP|GTPBP4|TNFRSF21|DNTTIP2|SS18L2|NGRN|TRMT6|NUDT9|CYCS|C1orf27|LIN7C|DDX27|MFN1|PPP2R2D|INTS12|CNOT6|SQRDL|PHF23|C2orf47|EFTUD1|TEFM|TTI2|LONP2|FBXO30|ALG2|GTPBP10|ZNF622|FAM122A|PDE12|LOC387647|C1orf31	1.272	0.321	3.1e-17	S phase of mitotic cell cycle ||| NIK/NF-kappaB cascade ||| M/G1 transition of mitotic cell cycle ||| regulation of molecular function ||| negative regulation of protein ubiquitination ||| viral reproduction ||| G1/S transition of mitotic cell cycle ||| 7-methylguanosine mRNA capping ||| purine nucleotide catabolic process ||| dolichol-linked oligosaccharide biosynthetic process ||| RNA capping |…	mitochondrion ||| organelle lumen ||| protein phosphatase type 2A complex ||| membrane-bounded organelle ||| nucleoid ||| nucleoplasm ||| intracellular organelle part ||| proteasome complex ||| nucleus ||| mitochondrial membrane ||| nuclear lumen	hydrolase activity, acting on acid anhydrides ||| GTPase activity ||| pyrophosphatase activity ||| GTP binding ||| guanyl nucleotide binding ||| ribosome binding ||| catalytic activity ||| purine ribonucleotide binding ||| translation initiation factor activity ||| protein N-terminus binding	Apoptosis ||| Proteasome	Human immunodeficiency virus 1: HIV Infection ||| S Phase ||| G1/S Transition ||| Human immunodeficiency virus 1: HIV Life Cycle ||| Mitotic G1-G1/S phases ||| Human immunodeficiency virus 1: Vif-mediated degradation of APOBEC3G ||| CDT1 association with the CDC6:ORC:origin complex ||| Apoptosis ||| Assembly of the pre-replicative complex ||| Transcription of the HIV genome ||| Cyclin E associate…	role of mitochondria in apoptotic signaling ||| proteasome complex ||| RNA Pol II CTD phosphorylation and interaction with CE ||| RNA Pol II CTD phosphorylation and interaction with CE ||| mRNA Capping ||| Vif-mediated degradation of APOBEC3G ||| CDT1 association with the CDC6:ORC:origin complex ||| Orc1 removal from chromatin ||| hiv-1 nef: negative effector of fas and tnf ||| Tat-mediated elong…	ETV4|NCGGAAG /// ELF2|CCGGAAG /// IPF1|CATTAATMGG|M01236 /// TP73|GCSVAA /// Elk4|RYTTCCGGN|UP00415 /// XBP1|GMCACGTC|M01770 /// BCLAF1|RCCGGAAGTG /// CREB|CGTCA|M00801 /// PHTF1|AAATAA /// NKX3_1|ATACTTA|MA0124 /// GABP|CACTTCCGGY /// ETS1|YWTCCK|MA0098 /// p300|ACNTCCGG /// CPSF4|GSAAAR /// GABPA|ACCGGAAG|MA0062 /// BCL6|NTTT|M01183 /// Foxd3|NWWTGTTTDTTT|MA0041 /// Meox1|NTAATTANNNNAG|UP00233 …	ETV4|NCGGAAG /// ELF2|CCGGAAG /// Elk4|RYTTCCGGN|UP00415 /// Elk3|ACCGGAAGY|UP00420 /// CETS1P54|RCCGGAWRY|M01078 /// GABPA|ACCGGAAG|MA0062 /// RARG|CRGAAG /// E4F1|SYTACGTCAC|M00694 /// MIZF|CGGACGTT|M01182 /// KIAA0907|GRAAG /// Ehf|CCGGAAGT|UP00015 /// GABPBETA|ASMGGAAGKN|M01876 /// GABPA|CCGGAAGTG|MA0062 /// ELK4|ACCGGAAGT|MA0076 /// RBPJK|TTCCCACD|M01111 /// Etv4|AYWTCCGGN|UP00417 /// Fli1|A…	FOXA1|WRWGTAAACA /// GABPA|ACCGGAAG|MA0062 /// GABPA|CCGGAAGTG|MA0062 /// NKX3_1|ATACTTA|MA0124 /// ETV4|NCGGAAG /// ARID3A|ATYAAA|MA0151 /// NKX3A|WATAAGTATWN|M00451 /// p300|ACNTCCGG /// PHOX2A|AATTAS /// NCX|GTAA|M00484 /// HOXA5|CDBWAATK|MA0158 /// KIF22|ATGAG /// GRHL1|AAGWTTNA /// Irx4|WACATGTWAWN|UP00194 /// PDE6H|TTWATGMG /// XG|ATRMTGRMA /// LHX4|TAATGA /// PHTF1|AAATAA /// ZBTB43|AATGA …	ARID3A|ATYAAA|MA0151 /// LHX2|TAATKR /// KIAA0907|GRAAG /// GABPA|ACCGGAAG|MA0062 /// SCAND2|AAKCAA /// FAM119B|AAATAA /// Hltf|MCWT|MA0109 /// Etv4|AYWTCCGGN|UP00417 /// ZBTB43|AATGA /// Elk3|ACCGGAAGY|UP00420 /// FOXA1|WRWGTAAACA /// ETV4|NCGGAAG /// MEF2C|TATTTW|M02025 /// MEF2D|WAAATAD|M02026 /// Elk4|RYTTCCGGN|UP00415 /// NKX32|TNAGTG|M01181 /// CSTF2|AAATAAA /// TCEAL2|KWAATGR /// NFIL3|AWT…	LHX2|TAATKR /// IRF4|GAAARTN|M01883 /// LHX4|TAATGA /// NKX3_1|ATACTTA|MA0124 /// MEF2C|TATTTW|M02025 /// MEF2D|WAAATAD|M02026 /// OCT1|RTAAT|M00137 /// GATA5|AGATAA|M02006 /// NKX62|WNDTAAWTN|M00489 /// PHTF1|AAATAA /// LOC51035|AGTRA /// HHEX|WAATKNM /// HMGIY|TTNTT|M01879 /// PAX4|ANWAATTN|M00377 /// GATA1|AGATAA|M00347 /// ZNF333|ATAAT|M01230 /// Msx1|TAATTA|UP00234 /// S8|YAATTA|M00099 /// O…
NOD2-41	41	CEBPB|CD55|FMO4|IVL|MYO5B|OVOL1|PPM1A|PRSS8|CLIP1|SLC5A1|SULT2B1|GPR137B|TUBB2A|ABCG1|TTC39A|KIAA0182|BICD2|ABCA12|LYPD3|SDCBP2|ABHD5|GLTP|KLF3|HOOK1|ADAP2|IL36G|GRHL3|SMAP1|SLC22A23|NOD2|PRRG4|ZCCHC6|TMEM79|DUOXA1|RNF185|FAM46B|RDH12|FAM84A|SDR16C5|NIPAL4|FAM160A1	1.511	0.347	1.64e-14	retinol metabolic process ||| detection of stimulus ||| lipid localization ||| regulation of ARF GTPase activity ||| diterpenoid metabolic process ||| regulation of lipid storage ||| fat-soluble vitamin metabolic process ||| interleukin-6 production ||| isoprenoid metabolic process ||| immunoglobulin mediated immune response ||| positive regulation of lipid metabolic process ||| acute inflammator…	membrane ||| integral to membrane ||| anchored to membrane	retinol dehydrogenase activity ||| ARF GTPase activator activity ||| Rab GTPase binding ||| RNA polymerase II core promoter proximal region sequence-specific DNA binding transcription factor activity ||| protein heterodimerization activity ||| protein homodimerization activity ||| oxidoreductase activity, acting on CH-OH group of donors ||| small GTPase binding ||| protein binding, bridging	ABC transporters	ABCA transporters in lipid homeostasis ||| ABC-family proteins mediated transport ||| Lipid digestion, mobilization, and transport ||| Transmembrane transport of small molecules ||| Mitotic Prometaphase ||| M Phase ||| Mitotic M-M/G1 phases ||| DNA Replication		AREB6|RCACCTGK|M00414 /// AP4|WGARYCAGCTGYGG|M00005 /// Tcfe2a|VCAGGTGC|UP00046 /// INSM1|TGYCWGGGGGCR|MA0155 /// SMC3|RCCACCAGRKGGCRS /// CTCF|NCNSNNGVNGSC /// HNF4|GNNCA|M01033 /// PHLDA2|TGGAAA /// MEF2|KCTAWAAATAGM|M00231 /// JARID1A|CAGNGGT /// CTCF|RCCASYAGRKGGCRSY|MA0139 /// PPARA|TGACCTY|M01282 /// MRPL1|CTGTGAAAT /// HNF1A|GGTTAATWATTA|MA0046 /// HNF4|AGKYCA|M01032 /// CACBINDINGPROTEIN|…	AREB6|RCACCTGK|M00414 /// Tcfe2a|VCAGGTGC|UP00046 /// TBX5|NGGTGTKV|M01020 /// STAT3|ATTGCWCAA /// CEBPE|MTTKCNWMAB|M01868 /// GLI3|NTGGGTGGN|M01657 /// ZEB1|CAGGTG /// TBX5|AGGTGTKA|M01019 /// INSM1|TGYCWGGGGGCR|MA0155 /// ZEB1|CACCTD|MA0103 /// PAX4|YCACCCB|M00378 /// DELTAEF1|CACCT|M00073 /// ZNF71|ARRGGTCA /// LXRA|GRGGTYASK|M00647 /// IK3|YHGGGAATACC|M00088 /// CBX7|AGGTCA /// HDAC2|NAGATAAG…	AP4|WGARYCAGCTGYGG|M00005 /// Myc|TTGCATCAKC /// PAX5|GTCACGSTTS /// PHLDA2|TGGAAA /// BDP1|GGWMTYGAACYC|M01796 /// SF1|TGACCTTG|M00727 /// HNF4|ARGTCCA|M00967 /// LXRA|GRGGTYASK|M00647 /// PPARA|TGACCTY|M01282 /// RORBETA|TGACCYA|M01722 /// ER|AGGTCA|M00959 /// FXR|AGGTCA|M01268 /// PPARG|AGGTCA|M01270 /// RXRA|RGGTCA /// JARID1A|CAGNGGT /// USF|CACGTG|M00122 /// EBOX|CACSTG|M01034 /// MAGED4|TG…	Nkx1-2|RYTAATTARTNCW|UP00139 /// Rax|WNNNYTAATTARY|UP00253 /// Rad21|SCWGRGG /// ZEB1|CAGGTG /// AP1|TGACTCA|M00924 /// TTF1|CAAG|M00794 /// AP4|WGARYCAGCTGYGG|M00005 /// CBX7|AGGTCA /// HNF4|GNNCA|M01033 /// LMO2COM|CAGGTGB|M00277 /// p300|ATGACACH /// RREB1|CCCCAAACMMCCCC|M00257 /// BRUNOL6|KGTCA /// MAFB|TGAC|M01227 /// HAND1E47|RTCTGGMW|M00222 /// RBM17|GGGCW /// E2A|CACCTG|M00804 /// MYOD|CA…	NFKB|GGGACTTYCCA|M00208 /// AP1|TGACTCA|M00924 /// RORBETA|TGACCYA|M01722 /// Irf4|ANCGAAACY|UP00018 /// MAF|GCTGAGTCA|M00983 /// ATF3|RCGTCA|M01863 /// ZNF510|AGRT /// CEBPA|TTKNNCAAY|MA0102 /// PPARA|RGGTCATDGGGGTSA|M00518 /// Irf6|CGAAACYN|UP00011 /// AP1|TGACTNA|M00925 /// AP1|TNAGTCA|M00926 /// MRPL2|RWCARGRRW /// FXR|GGGTBAATRACCY|M00767 /// RORA2|NWAWSTAGGTCA|M00157 /// STAT3|TGANTCA /// G…
BLM-25	25	BLM|CDC6|CDC25A|DHFR|MYBL2|RAD51|RRM2|CDC45|RAD54L|EXO1|ARHGAP11A|GINS1|ZWINT|POLA2|RAD54B|POC1A|UHRF1|DTL|GINS2|ERCC6L|CCDC99|DSCC1|KIF18A|SPC24|C11orf82	1.784	0.427	1.51e-13	mitotic cell cycle ||| cell cycle process ||| DNA replication ||| M phase ||| organelle fission ||| S phase of mitotic cell cycle ||| interphase ||| mitotic prometaphase ||| DNA strand elongation involved in DNA replication ||| double-strand break repair via homologous recombination ||| regulation of transcription involved in G1/S phase of mitotic cell cycle ||| chromosome organization ||| mitoti…	nucleus ||| chromosome, centromeric region ||| non-membrane-bounded organelle ||| condensed chromosome ||| nucleoplasm ||| condensed chromosome kinetochore ||| intracellular organelle lumen ||| membrane-enclosed lumen ||| condensed nuclear chromosome ||| PML body ||| nuclear matrix ||| intracellular ||| cytosol ||| microtubule organizing center ||| spindle pole ||| membrane-bounded organelle ||| …	helicase activity ||| hydrolase activity, acting on acid anhydrides, in phosphorus-containing anhydrides ||| DNA binding ||| hydrolase activity ||| ATP binding ||| adenyl nucleotide binding ||| single-stranded DNA binding ||| ATPase activity, coupled ||| purine ribonucleotide binding ||| protein binding ||| nucleoside phosphate binding ||| small molecule binding ||| nucleoside-triphosphatase acti…	Homologous recombination ||| Cell cycle ||| Pyrimidine metabolism ||| Purine metabolism	Cell Cycle, Mitotic ||| Cell Cycle ||| DNA Replication ||| E2F mediated regulation of DNA replication ||| G1/S-Specific Transcription ||| Mitotic M-M/G1 phases ||| Mitotic G1-G1/S phases ||| S Phase ||| G1/S Transition ||| DNA strand elongation ||| Synthesis of DNA ||| Mitotic Prometaphase ||| M Phase ||| Unwinding of DNA ||| G0 and Early G1 ||| Activation of the pre-replicative complex ||| Activ…	Unwinding of DNA ||| Mitotic Prometaphase ||| Activation of the pre-replicative complex ||| Activation of ATR in response to replication stress ||| cell cycle: g1/s check point ||| PLK1 signaling events	E2F|TTTSGCGSG|M00939 /// E2F|KCSCGCSAAA|M00919 /// E2F|TTTSGCGCGMN|M00516 /// E2F|KCSCGCSAAA|M00920 /// E2F|TTTSGCGC|M00425 /// Pbx3|CYSATTGGCY /// E2F1|TTSGCGG|M00430 /// NFY|RRCCAATSRG|M00287 /// E2F1|NTTSSCGS|M00431 /// SP2|NNYBATTGGYY /// NF-YA|YTCYSATTGGNY /// NFYA|RRCCAATCRG|MA0060 /// E2F4DP1|TTTSGCGC|M00738 /// E2F4DP2|TTTCSCGC|M00739 /// E2F|TTTSGCGS|M00426 /// Fos|TCYSATTGGY /// SP1|RRC…	E2F|TTTSGCGSG|M00939 /// E2F|KCSCGCSAAA|M00919 /// E2F|TTTSGCGC|M00425 /// E2F|TTTSGCGCGMN|M00516 /// E2F|KCSCGCSAAA|M00920 /// E2F|TTTSGCGS|M00426 /// E2F4DP2|TTTCSCGC|M00739 /// E2F1|NTTSSCGS|M00431 /// E2F1|TTSGCGG|M00430 /// E2F1|TTTSSCGSS|M00940 /// E2F1DP1|TTTSSCGC|M00736 /// E2F4DP1|TTTSGCGC|M00738 /// NF-YA|YTCYSATTGGNY /// E2F|TTTSGCGC|M00050 /// E2F1DP2|TTTSSCGC|M00737 /// NFY|RRCCAATSR…	E2F|TTTSGCGCGMN|M00516 /// E2F|TTTSGCGSG|M00939 /// E2F|TTTSGCGC|M00425 /// E2F|KCSCGCSAAA|M00920 /// E2F|KCSCGCSAAA|M00919 /// E2F4DP1|TTTSGCGC|M00738 /// Pbx3|CYSATTGGCY /// E2F4DP2|TTTCSCGC|M00739 /// NF-YA|YTCYSATTGGNY /// E2F|TTTSGCGC|M00050 /// NFY|RRCCAATSRG|M00287 /// PNR|RAGRTCAAARRTCA|M01650 /// SP1|RRCCAATSRRNR /// E2F6|GCGCATGCGC /// Egr-1|GCGCANGCGC /// NFY|RRCCAATSR|M00775 /// NFYA|…	E2F|TTTSGCGCGMN|M00516 /// E2F|TTTSGCGC|M00425 /// E2F|TTTSGCGSG|M00939 /// E2F|KCSCGCSAAA|M00919 /// E2F|KCSCGCSAAA|M00920 /// E2F4DP1|TTTSGCGC|M00738 /// E2F|TTTSGCGS|M00426 /// E2F4DP2|TTTCSCGC|M00739 /// E2F|TTTSGCGC|M00050 /// E2F1DP1|TTTSSCGC|M00736 /// Pbx3|CYSATTGGCY /// TATA|CTATAAAA|M00216 /// NF-YA|YTCYSATTGGNY /// PNR|RAGRTCAAARRTCA|M01650 /// E2F1|TTTSSCGSS|M00940 /// E2F1|NTTSSCGS|M…	E2F|TTTSGCGCGMN|M00516 /// E2F|TTTSGCGC|M00425 /// E2F|TTTSGCGS|M00426 /// Prrx1|AAYTAATTARYT|UP00266 /// NF-YA|YTCYSATTGGNY /// SP1|RRCCAATSRRNR /// E2F|KCSCGCSAAA|M00919 /// Pbx3|CYSATTGGCY /// NFY|RRCCAATSRG|M00287 /// E2F1|TNNGCGCGRNA|M00938 /// NFYA|RRCCAATCRG|MA0060 /// HOXA7|YCAATCT|M01108 /// SP2|NNYBATTGGYY /// E2F|TTTSGCGSG|M00939 /// E2F|KCSCGCSAAA|M00920 /// RP58|AACATCTGGA|M00532 ///…
STAT1-57	57	BPGM|FGF11|IFI6|HCCS|IFI27|IFI35|SP110|IFIT1|IFIT3|MX1|MX2|OAS2|OAS3|PLSCR1|EIF2AK2|SP100|TRIM21|STAT1|IFITM1|LMO4|UBE2L6|ISG15|SNPH|MVP|TRIM22|IRF9|IFI44|IFI44L|USP18|SYNPO|TDRD7|DDX58|IFIT5|HERC5|HCG4|PARP14|HERC6|C19orf66|DDX60|CDC42SE1|PCBP4|C1orf114|PIP4K2C|PARP9|CEP19|PRIC285|DDX60L|EPSTI1|CMPK2|HDX|PRICKLE1|WDR16|DTX3L|KANK4|PRICKLE2|SAMD9L|LOC652993	1.606	0.28	2.59e-13	response to type I interferon ||| type I interferon-mediated signaling pathway ||| response to virus ||| immune response ||| response to biotic stimulus ||| cellular response to cytokine stimulus ||| defense response ||| multi-organism process ||| response to organic substance ||| cellular response to chemical stimulus ||| ISG15-protein conjugation ||| cell surface receptor signaling pathway ||| …	cytosol ||| cytoplasm ||| apicolateral plasma membrane ||| intracellular ||| nucleus ||| cell ||| tight junction	double-stranded RNA binding ||| 2'-5'-oligoadenylate synthetase activity ||| ISG15 ligase activity ||| helicase activity ||| NAD+ ADP-ribosyltransferase activity ||| ubiquitin-protein ligase activity ||| acid-amino acid ligase activity ||| single-stranded RNA binding ||| ATP-dependent helicase activity ||| double-stranded DNA binding ||| ligase activity ||| transcription regulatory region sequenc…	Hepatitis C ||| RIG-I-like receptor signaling pathway	Interferon Signaling ||| Interferon alpha/beta signaling ||| Cytokine Signaling in Immune system ||| Antiviral mechanism by IFN-stimulated genes ||| ISG15 antiviral mechanism ||| Immune System ||| Interferon gamma signaling ||| Negative regulators of RIG-I/MDA5 signaling ||| RIG-I/MDA5 mediated induction of IFN-alpha/beta pathways ||| Regulation of IFNA signaling ||| Mus musculus: Negative regula…	IFN-gamma pathway ||| IL6-mediated signaling events	STAT1|GRAANNGAAAST /// STAT1|RGAAANYGAAACT|MA0137 /// IRF1|VAAANYGAAACC|MA0050 /// Isgf3g|RAAWCGAAACT|UP00074 /// IRF7|SGAAWNCGAAA|M00453 /// Irf5|NAYCGAAACY|UP00040 /// Irf3|NRAAMSGAAACY|UP00086 /// ICSBP|RAARTGAAACTG|M00699 /// IRF1|STTTCACTTTCNYTT /// IRF|NSTTTCAYTTYY|M00772 /// Irf4|ANCGAAACY|UP00018 /// IRF2|SGAAAGYGAAASCNWW|MA0051 /// ISRE|CAGTTTCWNTTTY|M00258 /// BCL11A|GGAAVTGARA /// IRF|…	STAT1|GRAANNGAAAST /// IRF7|SGAAWNCGAAA|M00453 /// IRF1|VAAANYGAAACC|MA0050 /// STAT1|RGAAANYGAAACT|MA0137 /// Isgf3g|RAAWCGAAACT|UP00074 /// Irf3|NRAAMSGAAACY|UP00086 /// IRF|NSTTTCAYTTYY|M00772 /// Irf5|NAYCGAAACY|UP00040 /// ICSBP|RAARTGAAACTG|M00699 /// IRF1|STTTCACTTTCNYTT /// TCF12|AACCGAAA /// IRF2|SGAAAGYGAAASCNWW|MA0051 /// Irf4|ANCGAAACY|UP00018 /// BCL11A|GGAAVTGARA /// ISRE|CAGTTTCWNT…	STAT1|RGAAANYGAAACT|MA0137 /// STAT1|GRAANNGAAAST /// Isgf3g|RAAWCGAAACT|UP00074 /// IRF1|VAAANYGAAACC|MA0050 /// IRF1|STTTCACTTTCNYTT /// IRF7|SGAAWNCGAAA|M00453 /// IRF|NSTTTCAYTTYY|M00772 /// Irf5|NAYCGAAACY|UP00040 /// Irf3|NRAAMSGAAACY|UP00086 /// ISRE|CAGTTTCWNTTTY|M00258 /// Irf4|ANCGAAACY|UP00018 /// ICSBP|RAARTGAAACTG|M00699 /// BCL11A|GGAAVTGARA /// Irf6|CGAAACYN|UP00011 /// TCF12|AACCG…	STAT1|GRAANNGAAAST /// IRF1|VAAANYGAAACC|MA0050 /// STAT1|RGAAANYGAAACT|MA0137 /// Isgf3g|RAAWCGAAACT|UP00074 /// IRF|NSTTTCAYTTYY|M00772 /// IRF7|SGAAWNCGAAA|M00453 /// IRF1|STTTCACTTTCNYTT /// ISRE|CAGTTTCWNTTTY|M00258 /// Irf5|NAYCGAAACY|UP00040 /// Irf3|NRAAMSGAAACY|UP00086 /// TCF12|AACCGAAA /// ICSBP|RAARTGAAACTG|M00699 /// Irf4|ANCGAAACY|UP00018 /// IRF2|SGAAAGYGAAASCNWW|MA0051 /// Irf6|CG…	STAT1|GRAANNGAAAST /// STAT1|RGAAANYGAAACT|MA0137 /// IRF1|VAAANYGAAACC|MA0050 /// IRF|NSTTTCAYTTYY|M00772 /// IRF1|STTTCACTTTCNYTT /// Isgf3g|RAAWCGAAACT|UP00074 /// Irf5|NAYCGAAACY|UP00040 /// Irf3|NRAAMSGAAACY|UP00086 /// ISRE|CAGTTTCWNTTTY|M00258 /// Irf4|ANCGAAACY|UP00018 /// IRF7|SGAAWNCGAAA|M00453 /// Irf6|CGAAACYN|UP00011 /// IPF1|AVCTAATGAG|M01234 /// YWHAE|GGWCSAT /// SRF|CCAWATAWGGM|M0…
LCN2-33	33	ATP12A|CDKN2B|CDS1|CSTB|FABP5|GM2A|GPX3|LCN2|MAP2|PI3|SERPINB5|PLCD1|KLK10|SERPINB3|SERPINB4|SLPI|SPRR3|TGM1|ZNF185|ATP6V0D1|PDCD6IP|SCAMP2|LPHN2|PIGN|RHBDL2|PGBD5|STEAP4|CWH43|DHRS1|TMEM45B|A2ML1|IGFL2|LOC100505702	1.602	0.348	4.42e-12	negative regulation of endopeptidase activity ||| negative regulation of catalytic activity ||| regulation of hydrolase activity ||| phospholipid metabolic process ||| iron ion homeostasis ||| peptide cross-linking ||| keratinization ||| phosphatidylinositol metabolic process ||| glycerolipid metabolic process ||| ethanolamine-containing compound metabolic process ||| regulation of proteolysis ||…	extracellular region ||| extracellular space	peptidase inhibitor activity ||| endopeptidase regulator activity ||| serine-type endopeptidase inhibitor activity ||| enzyme regulator activity ||| protease binding ||| ATPase activity, coupled to transmembrane movement of ions ||| hydrolase activity, acting on acid anhydrides, catalyzing transmembrane movement of substances ||| ATPase activity, coupled to movement of substances ||| serine-type …	Phosphatidylinositol signaling system ||| Amoebiasis ||| Lysosome	Phospholipid metabolism		AML2|AACCRCAA|M01759 /// COREBINDINGFACTOR|TGTGGTHW|M00722 /// AML1|TGTGGT|M00751 /// ZEB1|CACCTD|MA0103 /// ZEB1|CAGGTG /// PEBP|ACCACARA|M00984 /// AML1|TGTGGT|M00271 /// RUNX1|YTGTGGTTN|MA0002 /// AML1|TGTGGTK|M01658 /// MITF|CATGTGN|M02099 /// AML|TGTGGTTW|M00769 /// Tcfcp2l1|CCAGYTNNARCCRG|MA0145 /// ZNF354C|MTCCAC|MA0130 /// VAX2|CTNWGRAAT /// BRN2|CATNNRWAATRMR|M00145 /// RAN|CAAARGGA /// …	COREBINDINGFACTOR|TGTGGTHW|M00722 /// ZEB1|CAGGTG /// AML2|CCNCACCA|M01814 /// AML2|AACCRCAA|M01759 /// PEBP|ACCACARA|M00984 /// AML1|TGTGGT|M00751 /// AML1|TGTGGTK|M01658 /// TR4|ACCTYTGACC /// ZEB1|CACCTD|MA0103 /// E2A|CACCTG|M00804 /// MYOD|CAGGTG|M00929 /// BCL3|CTTATCAG /// ZNF354C|MTCCAC|MA0130 /// USF|CACGTG|M00122 /// MYOD|CANCTG|M00184 /// E2A|CACCTG|M00973 /// EBOX|CACSTG|M01034 /// AM…	AREB6|RCACCTGK|M00414 /// TBX5|NGGTGTKV|M01020 /// ZEB1|CACCTD|MA0103 /// USF|CACGTG|M00122 /// EBOX|CACSTG|M01034 /// ZEB1|CAGGTG /// Hoxa4|ATTAATTAACK|UP00196 /// LTF|GKVACTT|M01692 /// RPP25|TKRMAGCT /// Lhx5|ATTAATTAANN|UP00212 /// Lhx3|AATTAATTAAWW|UP00130 /// OLIG1|CCADATG /// DELTAEF1|CACCT|M00073 /// SPI1|GGAAS|MA0080 /// Tcfe2a|VCAGGTGC|UP00046 /// Tcfcp2l1|CCAGYTNNARCCRG|MA0145 /// VAX2…	TBX5|NGGTGTKV|M01020 /// ZEB1|CAGGTG /// Hoxa4|ATTAATTAACK|UP00196 /// AREB6|RCACCTGK|M00414 /// NERF|YRSCAGGAAGYRNSTBDS|M00531 /// Lhx9|NATTAATTAAT|UP00175 /// Pax4|YTAATTARN|UP00247 /// Otp|RTTAATTAAY|UP00237 /// Myc|TTGCATCAKC /// Phox2b|AATTAATTAA|UP00149 /// Vax2|NCTAATTAN|UP00106 /// Lhx2|ACTAATTAG|UP00115 /// OLIG1|CCADATG /// E2A|CACCTG|M00804 /// MYOD|CAGGTG|M00929 /// Hoxc5|MRNTAATTANT|…	Pou3f4|TAATTAATTA|UP00105 /// Dmbx1|RWNNGGATTARK|UP00111 /// EVI1|DGATADGAHWAGATA|M00081 /// GATA3|ABCTGATM /// OTX2|VNNGGATTAR|M01719 /// SOX9|AACAATRG|MA0077 /// POU3F2|TTATGYTAAT|M00464 /// Pou3f1|TAATTAATTAA|UP00129 /// Hoxa4|ATTAATTAACK|UP00196 /// Rhox6|YTAATTART|UP00116 /// Phox2b|AATTAATTAA|UP00149 /// Uncx4.1|ATTAATTAA|UP00142 /// Lhx3|AATTAATTAAWW|UP00130 /// Pou2f1|HTAATTARNNW|UP00254 …
SHC1-42	42	AKR1B1|AREG|CTSC|DFNA5|EXT2|ACSL3|GALNT3|GTF2E2|KIF2A|LDLR|MYO1B|NPC1|ROCK1|SHC1|TARS|VRK2|TUSC3|DUSP11|TNFRSF10B|EIF2B2|CLDN12|PNMA1|STK17A|LIPG|MED20|BZW1|GNPDA1|BASP1|RBPMS|TMED5|WDR44|FBLIM1|C9orf40|C12orf5|SPCS3|NETO2|SLC37A3|BTBD10|SLC12A8|MARVELD3|METTL6|DPH3	1.341	0.299	2.13e-11	cholesterol homeostasis ||| protein glycosylation ||| translation ||| glycosylation ||| regulation of plasma lipoprotein particle levels ||| sterol transport ||| lipid homeostasis ||| cell junction assembly ||| acylglycerol biosynthetic process ||| glycoprotein metabolic process ||| actin filament bundle assembly ||| positive regulation of intracellular transport ||| carbohydrate derivative biosy…	Golgi apparatus ||| endosome membrane ||| endoplasmic reticulum ||| nuclear outer membrane-endoplasmic reticulum membrane network ||| tight junction ||| perinuclear region of cytoplasm ||| apicolateral plasma membrane ||| integral to membrane	transferase activity, transferring hexosyl groups ||| UDP-glycosyltransferase activity ||| transferase activity ||| ATP binding ||| adenyl nucleotide binding ||| Ras GTPase binding	Fructose and mannose metabolism ||| Glycerolipid metabolism	Cell junction organization ||| Metabolism of proteins ||| MHC class II antigen presentation ||| Diabetes pathways ||| Gene Expression ||| Cell-Cell communication ||| Apoptosis ||| Metabolism of lipids and lipoproteins ||| Post-translational protein modification ||| Disease ||| Translation ||| Metabolism	integrin signaling pathway ||| EPHB forward signaling ||| EGFR Inhibitor Pathway ||| Signaling events mediated by VEGFR1 and VEGFR2	Lhx5|ATTAATTAANN|UP00212 /// SP3|ASMMTTSKGSRGGG|M00665 /// Pou3f2|AATTAATTAR|UP00128 /// Prop1|TTAATTAA|UP00172 /// ERR3|TCAAGGTCAC|M02094 /// Sox4|AACAAAGR|UP00062 /// MYLK|TGGAAA /// Bsx|YAATTR|UP00138 /// Vsx1|RTTAATTAA|UP00141 /// E2F1|NRAAANGT|M01251 /// Vax2|NCTAATTAN|UP00106 /// Zfp691|CAGTGCTCM|UP00095 /// Dlx2|RTAATTA|UP00126 /// Shox2|YTAATTAR|UP00257 /// Lmx1b|WWTTAATTAAN|UP00169 /// P…	ERR1|MCRTGACCTTKRR|M01841 /// Sox21|ATTATAATW|UP00071 /// Srf|CCWWATWWGG|UP00077 /// ERR3|TCAAGGTCAC|M02094 /// Zfp161|NGCGCGCGCRC|UP00065 /// Sox14|AATTATAAT|UP00004 /// MYLK|TGGAAA /// Lmx1b|WWTTAATTAAN|UP00169 /// E2F3|GGCGCGC|UP00003 /// SETDB1|GCGCNNGCGC /// Egr-1|CCGCCCMCGC /// NFATC3|TGGAAA	Bcl6b|CTTTCKAGGAAN|UP00043 /// Hoxd10|YAATAAAAN|UP00121 /// MEF2C|TATTTW|M02025 /// NCALD|AKTARCS /// STUB1|CAAAM /// SRY|WAACAAT|MA0084 /// Egr1|GCGTGGGCGK|MA0162 /// MEF2D|WAAATAD|M02026 /// HOXA13|ATAAHA|M01292 /// Hoxa10|GYAATAAAAN|UP00217 /// Vax1|NNTAATTA|UP00215 /// HIST2H2AB|CARAWRT /// Dlx2|RTAATTA|UP00126 /// LHX3A|ANTTAATTAA|M00510 /// HMGIY|GNWATT|M01653 /// Hmx3|AGCAATTAAWNNNT|UP0015…	Bcl6b|CTTTCKAGGAAN|UP00043 /// Srf|CCWWATWWGG|UP00077 /// Egr1|GCGTGGGCGK|MA0162 /// Arid3a|TTAATTAAAN|UP00078 /// Egr-1|CACTTCCKS /// Prop1|TTAATTAA|UP00172 /// CTCF|ACCAGGKGGCR /// Lmx1b|WWTTAATTAAN|UP00169 /// ERR1|MCRTGACCTTKRR|M01841 /// Egr-1|CCGCCCMCGC /// Fos|RTGASTCAY /// BACH2|SRTGAGTCA|M00490 /// NF1A|YDGGCNYNNNGCCA|M02103 /// MEF2C|TATTTW|M02025 /// IK3|YHGGGAATACC|M00088 /// RBM3|CAT…	TATA|CTATAAAA|M00216 /// Nkx6-3|WATTAATTA|UP00238 /// MECP2|GWAATG /// ZMAT4|TGAAAT /// MEF2B|AATRAADTK /// MYOD1|TTAATGA /// FREAC7|ATAAAYA|M00293 /// TAF1A|AAMTGCC /// ZBTB43|AATGA /// IPF1|VWCATTAA|M01255 /// TBP|TATAWAWR|MA0108 /// HOXA13|ATAAHA|M01292 /// TBP|TTTATA|M00980 /// SOX17|AACAAT|M01016 /// SMAD2|KTDWATG /// OCT|ATTTGCATN|M00795 /// XRCC1|AAWKTGCT /// HDAC2|WRAGYAAAYA /// IPF1|CATT…
PARK7-47	47	CTSL1|CYP27B1|DUSP6|GNA15|HINT1|IL4R|ILF2|MTX1|PNP|PDE6D|SHMT2|TPM3|PHLDA2|UBE2D2|FOSL1|CDK2AP1|SLC7A5|SUPT3H|MRPL33|DAZAP2|SRA1|MPHOSPH6|PRDX4|RPP40|RUVBL2|TXNL4A|RAB31|PARK7|MTHFD1L|MTFP1|MRPS21|C19orf10|C3orf14|MRPL41|OBFC1|C18orf21|B3GNT5|FAM195A|TUBB6|ZCRB1|IFT20|YDJC|FBXO16|CCDC71L|RPL22L1|MTIF3|SH2D5	1.313	0.27	1.59e-10	tetrahydrofolate interconversion ||| translation ||| response to drug ||| positive regulation of lymphocyte differentiation ||| metabolic process ||| purine nucleotide catabolic process ||| regulation of T cell differentiation ||| nucleoside phosphate catabolic process ||| heterocycle metabolic process ||| cellular aromatic compound metabolic process ||| protein metabolic process ||| response to …	ribonucleoprotein complex ||| mitochondrion ||| intracellular organelle lumen ||| membrane-enclosed lumen ||| intracellular organelle ||| non-membrane-bounded organelle ||| cytoplasm ||| mitochondrial ribosome ||| ribosome ||| cell ||| histone acetyltransferase complex ||| ribosomal subunit ||| membrane-bounded organelle	structural constituent of ribosome ||| oxidoreductase activity, acting on peroxide as acceptor ||| antioxidant activity ||| GTPase activity ||| hydrolase activity	One carbon pool by folate	Toll Receptor Cascades ||| MHC class II antigen presentation ||| Innate Immune System ||| Hemostasis		Glis2|GACCCCCC|UP00024 /// ERalpha-a|ARGSTGACC /// HCLS1|GYCABGKC /// NFKAPPAB|GGGRMTTYCC|M00054 /// Zfp423|GSMMCCYARGGKKBM|MA0116 /// PBX1|KTGATTGACRK|M01967 /// NFAT2|TTCCATGGAAN|M01749 /// Max|AACACGTG /// CREL|BGGNNTTTCC|M00053	ERalpha-a|ARGSTGACC /// CREL|BGGNNTTTCC|M00053 /// NFKB|GGGRAWTYCC /// ZNF515|GTGGGGGGTM|M01231 /// NFKAPPAB|GGGRMTTYCC|M00054 /// ZC3H7A|GGDWWGYCC /// CD59|GGRAAGYC /// Lmx1a|TTAATTAAWWN|UP00188 /// Glis2|GACCCCCC|UP00024 /// Sox15|NAACAATW|UP00075	Glis2|GACCCCCC|UP00024 /// NFAT2|TTCCATGGAAN|M01749 /// SREBP|VTCACCCYA|M00776 /// CANX|GTGCK /// SREBP|YCACNCNAS|M01168 /// Zfp423|GSMMCCYARGGKKBM|MA0116 /// Myb|GRCMGTTG|MA0100 /// ESRRA|CAAGGWC /// Max|AACACGTG /// CREB1|ASGTCA /// SREBP1|TCACNCCA|M01173 /// ERalpha-a|ARGSTGACC /// CCNT2|CCCCDNCCCY /// PPARA|TGACCTY|M01282 /// SREBP1|CACSCCA|M00749 /// NFE4|CHCCCTMKCCWS|M02105	PPARA|TGACCTY|M01282 /// ESRRA|CAAGGWC /// SPZ1|GGRGGGW|M00446 /// HCFC2|GGGMTWC /// NCBP2|GACSTG	BCL3|ACCAYGGACA /// Hoxd1|RNTAATTANCT|UP00140 /// SMUG1|CRTGGWA /// NFE2|HGCTGASTCAY|M00037 /// CEBPB|RTTGYRCAAY /// ANXA1|WGSMAAC /// DBP|AGCAHAH|M00624 /// E4F1|RTGACGTANN|M02091 /// MafK|TGCTGASTCA /// SOX10|CWTTGT|MA0442 /// MAFK|TGASTCAGCD|M02022 /// STAT1|TTCCWGGAA /// HMGN3|TGASTCABS /// NF1|TTGGCNNNNNNNN|M00193 /// HNRPLL|AYSAYGGAMA /// RBM7|AGRAG /// FOXA1|TGTTTRCWYWN|MA0148 /// NFKB|AAA…
WNT5A-48	48	ACO2|ATP5B|BNIP3|CASP5|AKR1C1|FUT2|G6PD|GPX2|PI4KA|KLK6|S100A12|S100P|TSPAN31|TCN1|WNT5A|BTG2|AKR1C3|SUCLG1|GGH|CD226|GJB6|LILRB4|ATP11B|OSBP2|PTPN22|RGS17|RHCG|SPATA6L|ANO10|AKR1B10|TP53INP2|CCDC90A|ARL11|SGPP2|C9orf85|LINC00410|MIRLET7DHG|C6orf163|C17orf67|C10orf99|UBE2NL|LINC00340|CD99P1|LOC440434|LOC729870|MUC3|LOC100506075|LOC100507140	1.225	0.249	2.62e-09	daunorubicin metabolic process ||| doxorubicin metabolic process ||| sesquiterpenoid metabolic process ||| terpenoid catabolic process ||| farnesol catabolic process ||| cellular response to jasmonic acid stimulus ||| progesterone metabolic process ||| retinal metabolic process ||| primary alcohol metabolic process ||| cellular response to inorganic substance ||| alcohol catabolic process ||| res…	extracellular region ||| internal side of plasma membrane ||| plasma membrane ||| mitochondrial matrix	indanol dehydrogenase activity ||| aldo-keto reductase (NADP) activity ||| phenanthrene 9,10-monooxygenase activity ||| geranylgeranyl reductase activity ||| ketosteroid monooxygenase activity ||| trans-1,2-dihydrobenzene-1,2-diol dehydrogenase activity ||| retinal dehydrogenase activity ||| alditol:NADP+ 1-oxidoreductase activity ||| steroid dehydrogenase activity ||| oxidoreductase activity, ac…	Steroid hormone biosynthesis ||| Citrate cycle (TCA cycle) ||| Arachidonic acid metabolism ||| Metabolism of xenobiotics by cytochrome P450 ||| Glutathione metabolism	Citric acid cycle (TCA cycle) ||| The citric acid (TCA) cycle and respiratory electron transport ||| Pyruvate metabolism and Citric Acid (TCA) cycle ||| Mitochondrial Protein Import ||| Immunoregulatory interactions between a Lymphoid and a non-Lymphoid cell ||| Metabolism ||| Phospholipid metabolism	Citric acid cycle (TCA cycle) ||| Doxorubicin Pathway (Cardiomyocyte Cell)	Pknox1|NASCTGTCAAW|UP00203 /// CEBPB|TKRNGCAA|M01896 /// CEBP|TTDCNNAA|M00912 /// PAX8|GTGA|M00717 /// CEBPB|TTGCRHAA|M00117 /// Tgif1|WWTGACAGCT|UP00122 /// AML|TGTGGTTW|M00769 /// Zbtb3|CACTGCA|UP00031 /// Meis1|ASCTGTCAAW|UP00186 /// AR|WGAGCA|M00962 /// CIZ|SAAAAAR|M00734 /// Gata3|AGATAAGA|UP00032 /// ZNF193|TGMAA /// HMGIY|NKSAWTTTYYT|M01010 /// CEBPB|RTKDNGMAAN|M00109 /// TAL1|CNTCCTTMTCTS…	CEBP|TTGCRNAA|M00190 /// CEBPB|TKRNGCAA|M01896 /// GATA1|NWGATAR|M00128 /// CEBPB|TTGCRHAA|M00117 /// VDR|TGAACC|M00961 /// Hoxa4|ATTAATTAACK|UP00196 /// TAL1|CNTCCTTMTCTSY|M01591 /// CEBP|TTDCNNAA|M00912 /// AREB6|RCACCTGK|M00414 /// CEBPA|TTKNNCAAY|MA0102 /// TRMT1|WAATGAA /// CEBPA|NTTRCNMAA|M00116 /// SOX9|AACAATRG|MA0077 /// HMGIY|GNWATT|M01653 /// RKHD2|ARWTGRAW /// GATA5|AGATAA|M02006 /// …	Pknox1|NASCTGTCAAW|UP00203 /// Tcf1|GTTAACTNA|UP00390 /// GATA2|GATN|M00076 /// GR|CCTGCTGA /// AML|TGTGGTTW|M00769 /// PAX8|GTGA|M00717 /// AR|WGAGCA|M00962 /// FOXA1|CCTGYTGA /// Tcf1|GTTAACTAA|UP00089 /// AML1|TGTGGTK|M01658 /// PAX8|NGCRTGA|M00328 /// PAX5|GTCACGSTTS /// ZNF510|AGRT /// MBTPS2|SAAASA /// Tgif1|WWTGACAGCT|UP00122 /// NFE2L1_MafG|ATGAC|MA0089 /// TCF11|GTCAT|M00285 /// OCAB|ATA…	Tcf1|GTTAACTAA|UP00089 /// CEBP|TTGCRNAA|M00190 /// IPF1|GHNNTAATGACM|M00436 /// HSF2|GAANNNTC|M00147 /// FOXJ2|AYMAYAATATTTK|M00423 /// GATA1|CHGATAAVA|M00346 /// TPPP|WTGGYAAN	AR|AGWACNTNWTGTTCT|M00447 /// GATA1|NGATANNN|M00126 /// SOX|CTTTGW|M01286 /// Hltf|MCWT|MA0109 /// YY1|CCATYTN|M01894 /// YY1|CCATNTW|M00059 /// Esx1|RYTAATTART|UP00251 /// GATA2|GATN|M00076 /// Gata3|AGATAAGA|UP00032 /// TAL1|CNTCCTTMTCTSY|M01591 /// Hoxc9|GGTCATTAA|UP00197 /// OCT1|ATGCAAAT|M00195 /// PBX1|ATCAATCA|M01017
CLN8-30	30	ATP6V1A|CPM|CLN8|GBAP1|MTTP|SERPINB8|TYRO3|UGCG|DNAJB6|ATG2A|KLHL18|CRNN|DYNC1LI1|ZFAND6|TUG1|CHRNA9|FAM214A|KIAA1199|RMND5A|GGCT|GDPD3|DENND2D|SLC19A3|FHDC1|VASN|FBXO45|PYDC1|WDR53|SFT2D2|C17orf109	1.537	0.31	4.14e-09	ceramide biosynthetic process ||| intermediate filament-based process ||| cellular response to tumor necrosis factor ||| sphingolipid metabolic process ||| negative regulation of endopeptidase activity ||| negative regulation of molecular function ||| transport ||| cytoskeleton organization ||| lipid transport ||| proteolysis ||| negative regulation of transferase activity ||| small molecule meta…	postsynaptic membrane ||| membrane part ||| integral to membrane ||| synapse part	transporter activity ||| substrate-specific transmembrane transporter activity ||| protein heterodimerization activity	Phagosome			Gcm1|ACCCGCAT|UP00070 /// EVI1|ACAAGATAA|M00011 /// ASPSCR1|GATTGMW /// PU.1|TTTCASTTCC /// Irf5|NAYCGAAACY|UP00040 /// ZC3H7A|GGDWWGYCC /// FREAC2|GTAAACAA|M00290 /// MGC10334|GRAGC /// Irf6|CGAAACYN|UP00011 /// PBX|GATTGATKG|M00998 /// PAX4|VGTSANGCGTG|M00373 /// CHX10|TAATTAGC|M00437 /// NF-E2|KGVSBSNGS	PAX4|VGTSANGCGTG|M00373 /// p300|VTGANTCA /// HMGN3|TGASTCABS /// GATA2|TGASTCA /// GR|STGASTCAB /// STAT3|TGANTCA /// BATF|DNTGASTCA /// AP-2alpha|RTGASTCAB /// AP1|TGAGTCAN|M00517 /// KAP1|TGASTCABH /// FOXP3|RTAAACA|M01599 /// AP1|TGASTCAG|M00199 /// NRF2|TGCTGAGTCAB|M00821 /// TCF4|VTGASTCAB /// Ini1|CTGASTCAYC /// PRDM1|RTGASTCAY /// AML2|CCNCACCA|M01814 /// Max|TGASTCA /// Fos|GTGASTMA|MA00…	Alx4|CGNNYTAATTAR|UP00187 /// SND1|RGTTTSGG /// ZC3H7A|GGDWWGYCC /// MAFA|TCAGCA|M01709 /// HIC1|TGCCC|M01072 /// EVI1|ACAAGATAA|M00011 /// GRHPR|SSGSSAG /// GR|STGASTCAB /// AP-2alpha|RTGASTCAB /// Obox3|GGGGGATTAACN|UP00160 /// MEF2C|ATGASTCAG	HMGN3|TGASTCABS /// AP-2alpha|RTGASTCAB /// GR|STGASTCAB /// BATF|DNTGASTCA /// AP1|TGAGTCAN|M00517 /// KAP1|TGASTCABH /// GATA2|TGASTCA /// Fos|GTGASTMA|MA0099 /// p300|VTGANTCA /// Max|TGASTCA /// PAX4|VGTSANGCGTG|M00373 /// IRF4|TGASTCATW /// TCF4|VTGASTCAB /// AP1|TGASTCAG|M00199 /// STAT3|TGANTCA /// AML2|CCNCACCA|M01814	RUNX1|WWNTGYGGTWN|MA0002 /// PAX|CTGGAACTMAC|M00808 /// Rara|AAAGGTCAN|UP00048 /// PPARA|RGGTCATDGGGGTSA|M00518 /// Rad21|CCASYAGRKGGCRSYN /// IRC900814|TACGACAAAN|UP00072 /// HMGA2|ATATTSSSSNWWATT|M01300 /// Alx4|CGNNYTAATTAR|UP00187 /// ELK1|CCGGAAR|MA0028
PSMB7-27	27	POLR2F|PSMB7|SRM|CLPP|COPS3|B4GALT5|LONP1|TSFM|PREB|EMG1|YKT6|TRAPPC3|LSM1|RRP7A|EXOSC4|DEF8|SDHAF2|JPH1|NCLN|CIAPIN1|GZF1|C12orf43|MRPL14|MPV17L2|RPS19BP1|ARMC6|TIMM23	1.251	0.308	2.93e-08	histone mRNA catabolic process ||| ER to Golgi vesicle-mediated transport ||| exonucleolytic nuclear-transcribed mRNA catabolic process involved in deadenylation-dependent decay ||| vesicle targeting ||| vesicle localization ||| protein metabolic process ||| protein N-linked glycosylation via asparagine ||| establishment of organelle localization ||| rRNA metabolic process ||| cellular amine meta…	nucleolus ||| membrane-bounded organelle ||| membrane-enclosed lumen ||| mitochondrion ||| cytoplasm ||| intracellular organelle lumen ||| intracellular ||| non-membrane-bounded organelle ||| intracellular organelle part ||| endoplasmic reticulum	peptidase activity ||| serine-type endopeptidase activity ||| serine hydrolase activity ||| RNA binding	RNA degradation ||| Ribosome biogenesis in eukaryotes	Transport to the Golgi and subsequent modification ||| Deadenylation-dependent mRNA decay ||| Asparagine N-linked glycosylation ||| Regulation of mRNA Stability by Proteins that Bind AU-rich Elements ||| Metabolism of mRNA ||| Metabolism of RNA ||| Disease ||| Metabolism of amino acids and derivatives ||| Post-translational protein modification ||| Gene Expression ||| Human immunodeficiency virus…		GR|GKNCNKNRTGTTCT|M00955 /// CP2|GCHMDAMCMAG|M00072 /// HEB|RCCWGCTG|M00698 /// Elf4|ACTTCCGGKWN|UP00413 /// E12|RRCAGGTGNNV|M00693 /// ZBTB7A|AAGGGGCG /// DNMT3A|CGCAWGC /// ETS1|AACTACAANTCCCA /// Fos|SWGNSNSMDG /// ZFP206|TGCGCAKGCGC|M01742 /// Esrra|CAAGGTCAN|UP00079 /// TGIF1|TGCGSG /// NFKB|GGGACTTYCCA|M00208 /// NRSF|GSNSCNNGGNSAGS /// Nrf1|CTGCGCATGCGC /// XRCC1|AAWKTGCT /// ETS1|GGGVNNNG…	CP2|GCHMDAMCMAG|M00072 /// Fos|SWGNSNSMDG /// NRSF|GSNSCNNGGNSAGS /// ETS1|GGGVNNNGNRGBBB /// TGIF|AGCTGTCA|M00418 /// FHL2|RCTRGGSA /// Rad21|ACCTRGTGG /// PGC1A|CMAAGGTCA /// TCF12|VCACCTGS /// MEIS1|TGACAG|M00419 /// PRDX5|ASGACG /// MATH1|CASCTGGY|M01716 /// WHN|GACGCN|M00332 /// ESRRA|CAAGGWC /// Elf4|ACTTCCGGKWN|UP00413 /// p300|ACNTCCGG /// LTF|GKVACTT|M01692 /// TR4|CSTGACCTYTS|M01725 ///…	HEB|RCCWGCTG|M00698 /// ZCCHC17|TGRCAG /// NRSF|GSNSCNNGGNSAGS /// CP2|GCHMDAMCMAG|M00072 /// TGIF2LX|GRCAGC /// SMAP1L|GGCTGG /// Fos|SWGNSNSMDG /// TCF12|AGGKGCGS /// GCM|RCCCGCATD|M00634 /// ETS1|AACTACAANTCCCA /// EBF|SCNNGGGV /// LMAF|GNTCAGCAG|M01139 /// TRIM21|GSCTGS /// MYOGENIN|RVCAGSTG|M00712 /// Elf4|ACTTCCGGKWN|UP00413 /// TGIF1|TGCGSG /// PUR1|GGGSCAG|M01721 /// GR|GKNCNKNRTGTTCT|M00…	ETS1|GGGVNNNGNRGBBB /// UGP2|CTRSAG /// CP2|GCHMDAMCMAG|M00072 /// ZIC3|GGGNGNTC|M00450 /// FHL2|RCTRGGSA /// USF2|CASGYG|M00726 /// Rad21|SCWGRGG /// TGIF2LX|GRCAGC /// HEB|RCCWGCTG|M00698 /// MLX|CSCAMGYG /// PUR1|GGGSCAG|M01721 /// NRSF|GSNSCNNGGNSAGS /// Mxi1|CCACGTGB /// Fos|SWGNSNSMDG /// AKR1A1|GSWGGG /// ZCCHC17|TGRCAG /// AP2REP|CAGTGGN|M00468 /// AFF4|GSWGGG /// HLCS|GGCAG /// RAB7A|GCT…	E12|RRCAGGTGNNV|M00693 /// MYOGENIN|RVCAGSTG|M00712 /// H2AFY|ATKGC /// SEMA4A|MTKGC /// Tcfe2a|VCAGGTGC|UP00046 /// MATH1|CASCTGGY|M01716 /// HEB|RCCWGCTG|M00698 /// SREBP2|GYCAB|M01177 /// CETS1P54|RCCGGAWRY|M01078 /// FPM315|NRGGGAGGAGG|M01587 /// PPP5C|RTGGM /// TCF12|VCACCTGS /// TAL1|NCCAKCTG|M00993 /// Ascl2|CAGCTGC|UP00099 /// USF|CACGTG|M00122 /// Fli1|AYTTCCGGT|UP00416 /// E47|VSNGCAGGT…
APOB-30	30	APOB|AQP5|ARSF|BRAF|DEFB4A|ELF5|ITGAM|MUC5AC|SOX2|SPRR2C|ADAM23|INA|SNAP29|TMPRSS11D|GDA|HPSE|TRAPPC8|FKBP15|SF3B3|HYAL4|FBXO10|LRRC20|OLAH|AVPI1|ABCG4|ZNF430|FAM71F1|SERPINB11|PGLYRP2|PLA2G4D	1.355	0.262	7e-07	polysaccharide catabolic process ||| digestion ||| cholesterol transport ||| fertilization ||| defense response to bacterium ||| aminoglycan metabolic process ||| cellular membrane fusion ||| regulation of body fluid levels ||| wound healing ||| positive regulation of MAPK cascade ||| carbohydrate metabolic process ||| lipid transport	Golgi lumen ||| extracellular region ||| axon	cholesterol transporter activity ||| lipid transporter activity ||| protein heterodimerization activity ||| hydrolase activity, acting on carbon-nitrogen (but not peptide) bonds ||| hydrolase activity, acting on glycosyl bonds ||| polysaccharide binding	Glycosaminoglycan degradation	Cell surface interactions at the vascular wall ||| Metabolism of lipids and lipoproteins ||| Metabolism ||| Post-translational protein modification ||| Phospholipid metabolism	Cell surface interactions at the vascular wall ||| amb2 Integrin signaling	MAFB|TGAC|M01227 /// EVI1|AGAYAAGATAA|M00079 /// T3R|TGWCCTN|M00963 /// ERBETA|GTCARNSTGRCCY|M01875 /// CMAF|TGACT|M01228 /// BRUNOL6|KGTCA /// HMX1|CAAGTGCGTG|M00433 /// NFIX|TGCAAA /// AP1FJ|RNTGAC|M00172 /// FOXO3|KGTAAACA|MA0157 /// CTCF|ACCTGCWGG /// POU2F2|ATTTGCAT /// NMYC|CAYCTG|M01808 /// CREM|NNACGTCASY|M01820 /// SREBP1|TCACNCCA|M01173 /// Fos|SWGNSNSMDG	TEF1|GWGGAATGT|M01817 /// MAFB|TGAC|M01227 /// MSRB3|AKGTCA /// BCL3|CTTATCAG /// BRUNOL6|KGTCA /// PAX5|GTCACGSTTS /// NCBP2|GACSTG /// AML2|CCNCACCAYD|M01854 /// T3R|TGWCCTN|M00963 /// NAP1L1|YCAGGS /// NUP133|AGKTCA /// IPF1|CATTAATMGG|M01236 /// AP1FJ|RNTGAC|M00172 /// COUPTF|TGACCYTTVNMC|M01036 /// TEAD1|YACATTCCWS|MA0090 /// CMAF|TGACT|M01228 /// RORBETA|TGACCYA|M01722	MAFB|TGAC|M01227 /// CMAF|TGACT|M01228 /// YY1|CCAT|MA0095 /// BRUNOL6|KGTCA /// AP1FJ|RNTGAC|M00172 /// POLE3|ATGRMTG /// Jun|AAGGAARTKA /// SRBD1|TGCMAAW /// FOXO3|KGTAAACA|MA0157 /// Hoxa13|CTCGTAAAAN|UP00183 /// ERR3|TCAAGGTCAC|M02094 /// ZNF706|RATTGSA /// YY2|CCATTN|M01694 /// T3R|TGWCCTN|M00963 /// MAFA|TCAGCA|M01709 /// OCT1|NATGCAAAT|M00138 /// SREBP|VTCACCCYA|M00776 /// GATA2|GATN|M0007…	MAFB|TGAC|M01227 /// IPF1|CATTAATMGG|M01236 /// Rax|WNNNYTAATTARY|UP00253 /// BRUNOL6|KGTCA /// TEF1|GWGGAATGT|M01817 /// Hbp1|TSAATGAAT|UP00055 /// Pou3f3|TATGCATAAN|UP00211 /// CMAF|TGACT|M01228 /// Hoxa13|CTCGTAAAAN|UP00183 /// MEIS1|TGACAG|M00419 /// AP1FJ|RNTGAC|M00172 /// TBPL1|ATTAAWGSC	Hoxc9|GGTCATTAA|UP00197 /// Prrx1|AAYTAATTARYT|UP00266 /// SOX13|AAAGCM /// KLF4|TSAGAAA /// Hoxc11|NNNGTCGTAAAN|UP00235 /// HNF4G|ACAMAGGGC /// Meox1|NTAATTANNNNAG|UP00233 /// OCT4|ATTSWSWTGCWAAT|M01124 /// POLE3|ATGRMTG /// Lhx4|CTAATTAGNTWTN|UP00261 /// Sox14|AATTATAAT|UP00004 /// Foxa2|ANTRTTKRYTT|MA0047 /// CEBP|TTDCNNAA|M00912 /// ZEC|CAAGGTTGGTTGC|M01081 /// Hoxd12|GTCGTAAAA|UP00177 /// Ot…
HMOX1-41	41	ARG1|AZGP1|CDSN|DNASE1L2|FLG|GLRX|HAL|HMOX1|HPGD|LOR|PTGER3|SCNN1B|SLC15A1|ANXA9|HIP1R|C2CD2L|LCE2B|IL36B|CPA4|FAM70A|PLCXD1|YOD1|SMPD3|ELMOD1|ALOXE3|SMAP2|OTUB2|WDR26|ESYT3|FCHSD1|SPNS2|WFDC12|ASPRV1|PSORS1C2|KRT78|ATP6V1C2|LCE1B|KCTD4|FLG2|LINC00302|XKRX	1.438	0.224	7.4e-07	epidermis development ||| keratinization ||| protein K48-linked deubiquitination ||| protein K63-linked deubiquitination ||| excretion ||| epithelium development ||| glutamine family amino acid metabolic process ||| keratinocyte differentiation ||| endothelial cell proliferation ||| unsaturated fatty acid metabolic process ||| cellular iron ion homeostasis ||| carboxylic acid metabolic process ||…	cornified envelope ||| extracellular region ||| intermediate filament	prostaglandin E receptor activity ||| prostanoid receptor activity ||| lipase activity ||| hydrolase activity ||| ubiquitin-specific protease activity ||| peptidase activity, acting on L-amino acid peptides ||| protein homodimerization activity ||| calcium ion binding ||| phosphoric ester hydrolase activity		Iron uptake and transport ||| Transmembrane transport of small molecules ||| Metabolism of amino acids and derivatives ||| Metabolism		FRA1|TGAGTCA|M01267 /// STAT3|TGANTCA /// GATA2|TGASTCA /// ZNF510|AGRT /// p300|VTGANTCA /// AP4|CAGCTGY|M01860 /// HTF4|CANCTGB|M02018 /// HMGN3|TGASTCABS /// ZNF354C|MTCCAC|MA0130 /// DELTAEF1|CACCT|M00073 /// ZNF313|AGGTSA /// MYOD|CASCTG|M02100 /// MYOD|CANCTG|M00184 /// E2A|CACCTG|M00973 /// OCT1|WTATGCAAAT|M00135 /// T3R|TGWCCTN|M00963 /// AP1|TGASTCAG|M00199 /// IPF1|AVCTAATGAG|M01234 ///…	STAT3|TGANTCA /// GATA2|TGASTCA /// FRA1|TGAGTCA|M01267 /// Fos|GTGASTMA|MA0099 /// p300|VTGANTCA /// HMGN3|TGASTCABS /// AP1|TGACTNA|M00174 /// AP1|TGACTNA|M00925 /// AP1|TNAGTCA|M00926 /// AP1|TGASTCAG|M00199 /// KAP1|TGASTCABH /// TCF4|VTGASTCAB /// AP1|TGACTCA|MA0099 /// AP1|TGACTCA|M00924 /// Max|TGASTCA /// PRDM1|RTGASTCAY /// AP1|TGAGTCAN|M00517 /// BATF|DNTGASTCA /// IRF4|TGASTCATW /// ST…	IPF1|AVCTAATGAG|M01234 /// DELTAEF1|CACCT|M00073 /// ZNF510|AGRT /// TEF1|GRRATG|M00704 /// AP1|TGASTCAG|M00199 /// TBX5|NGGTGTKV|M01020 /// PR|DGRACA|M00960 /// MYOD|CASCTG|M02100 /// MYOD|CANCTG|M00184 /// E2A|CACCTG|M00973 /// OSF2|ACCACA|M00731 /// STAT5B|AWTTCYNGGAA|M00459 /// HMGN3|TGASTCABS /// HTF4|CANCTGB|M02018 /// p300|VTGANTCA /// ZNF313|AGGTSA /// ZNF655|AGGTCA /// NMYC|CAYCTG|M01808…	GATA2|TGASTCA /// AP1|TGASTCAG|M00199 /// STAT1STAT1|TTTCCMGGAAAA|M01212 /// AP1|TGAGTCAN|M00517 /// Max|TGASTCA /// MAFK|TGASTCAGCD|M02022 /// NRF2|TGCTGAGTCAB|M00821 /// KAP1|TGASTCABH /// BATF|DNTGASTCA /// PRDM1|RTGASTCAY /// CMAF|TGACT|M01228 /// VAMP3|TGMGMAAY /// AP1|TGACTNA|M00174 /// ERR3|TCAAGGTCAC|M02094 /// HMGN3|TGASTCABS /// P300|NGGAGTN|M00033 /// STAT3|TGANTCA /// RFX1|GTMRCNWRGYA…	PAX3|YAATKAGMSY /// ZNF510|AGRT /// SMAD|AGAC|M00792 /// NR4A1|AKGTS /// DUS3L|TGGMT /// NMYC|CAYCTG|M01808 /// MYOD|CANCTG|M00184 /// E2A|CACCTG|M00973 /// GATA4|AGATADMAGNNA|M00632 /// LMO2COM|CAGGTGB|M00277 /// CEBPA|TTKNGNAA|M01866 /// FXR|GGGTBAATRACCY|M00767 /// DR-1|GWGGTC /// PR|GGKACNNKNTGTTCT|M00954 /// GR|CCTGCTGA /// AR|WGAGCA|M00962 /// CMAF|TGACT|M01228 /// AR|RGGNACRNNGTGTTCT|M0095…
STAT3-30	30	CHI3L2|SLC31A2|HTR3A|MSX2|CHMP1A|SERPINA1|MAPK7|ST14|STAT3|CRISP3|ACAA2|PSD4|FAM32A|NKIRAS2|AMBRA1|PINK1|SLC35F5|GPT2|ADTRP|MED8|LRG1|C19orf25|DUSP18|C9orf84|LINC00189|FAM219A|S100A7A|PRR9|PCP4L1|LOC100996534	1.251	0.238	6.31e-06	acute-phase response ||| response to estradiol stimulus ||| response to steroid hormone stimulus ||| peptidyl-serine phosphorylation ||| inflammatory response ||| intracellular protein kinase cascade ||| response to endogenous stimulus ||| carboxylic acid catabolic process ||| protein import into nucleus ||| response to organic cyclic compound ||| small molecule catabolic process	extracellular space ||| extracellular region			NGF signalling via TRKA from the plasma membrane ||| Signalling by NGF		Bbx|TTCAWTGAA|UP00012 /// COUP|TGACCTTTGNCCC|M00765 /// NR2F1|TGAMCTTTGVMCHB|MA0017 /// ZNF71|ARRGGTCA /// NANOG|TGCATNTSAA /// HHAT|AGATTK /// Nr2f2|AAAGGTCA|UP00009 /// ETS2|DRCAGGAARYVMBT|M00340 /// Pou3f3|TATGCATAAN|UP00211 /// KIF22|ATGAG /// CTCF|CASYWGRTGGCAGC /// Foxq1|ATTGTTTATW|MA0040	TEAD1|ATGGHAAS /// CTCF|CASYWGRTGGCAGC /// ETS2|DRCAGGAARYVMBT|M00340 /// HFH4|NWKTGTTTGTTTA|M00742 /// DIS3|GGAAA /// HP1BP3|YTGGAAA /// STAT5A|TTCY|M00499 /// MYC_MAX|RASCACGTGGT|MA0059 /// H1FX|CKNGAAA /// NFE2L1_MafG|ATGAC|MA0089 /// TCF11|GTCAT|M00285 /// KIF22|ATGAG /// ESX1|GAAGY /// Nr2f2|AAAGGTCA|UP00009 /// ETS1|GGAGTTGT	MRF2|AWSCACAATACNVA|M00454 /// Obox1|ARGGGGATTAAC|UP00216 /// ETS2|DRCAGGAARYVMBT|M00340 /// CTCF|CASYWGRTGGCAGC /// GATA1|NGATANNN|M00126	TEL2|YTACTTCCTG|M00678 /// BATF|AAGTTTCAS /// Rad21|NNYNYMVTSKAGT /// ELF5|AYWTCCT|MA0136 /// SPI1|AGGAAGT|MA0080 /// CETS1P54|RCCGGAWRY|M01078 /// PEA3|ACWTCCK|M00655 /// ETS2|DRCAGGAARYVMBT|M00340 /// ERG|ACCGGAART|M01752 /// Mrg2|ASCTGTCAA|UP00210 /// KAISO|TCCTGC|M01119 /// TCF4|CTTTGAWST /// EGR2|TGCGTRGGCGK|M00246 /// ETS2|CTTCCNG|M01207 /// Ehf|AYTTCCGG|UP00403 /// IRF4|AAGTTTCA /// Elf5|S…	PEA3|ACWTCCK|M00655 /// RPS10|AGGTCA /// ELK1|AACCGGAAGTR|M01163 /// AREB6|WCACCTNN|M00413 /// CETS1P54|CMGGAWGY|M00032 /// AR|WGAGCA|M00962 /// PPARA|TGACCTY|M01282 /// FLI1|CMGGAWGT|M01208 /// LASS4|TSASGGT /// Elf5|SMGGAAGT|UP00409 /// ID2|GAYGWC /// RXRA_VDR|GGGTCAHNGRGTTCA|MA0074 /// ARFGAP1|CATGKMS /// Ehf|CCGGAAGT|UP00015 /// ESE1|SMGGAART|M01214 /// SPI1|GGAAS|MA0080 /// TAF1|ACCGGMM /// …
CITED2-28	28	AQP9|DLX3|UBL3|PRKCH|RAB5A|SPRR2G|USP2|TGM5|CITED2|TREX2|SASH1|HECTD1|FAM8A1|FAM135A|POF1B|RNF39|TMPRSS13|ATP13A4|C15orf48|IL1F10|SLC26A9|RPTN|FAM43A|TMEM86A|LOC284242|C15orf62|TMEM170B|LOC100130476	1.263	0.202	0.000209	placenta development ||| regulation of biological quality ||| system development ||| epidermis development ||| epithelial cell differentiation ||| multicellular organismal process	cornified envelope	active transmembrane transporter activity ||| endopeptidase activity				NR4A1|AKGTS /// Dlx4|NTAATTANN|UP00110 /// Foxq1|ATTGTTTATW|MA0040 /// FOXP3|RTAAACA|M01599 /// Zscan4|TGTGCACAYA|UP00026 /// HNF3|TRTTTRYTYW|M01012 /// Dlx3|ATAATTACM|UP00154 /// BRN2|CATNNRWAATRMR|M00145 /// ERR1|MCRTGACCTTKRR|M01841 /// HIF1|GTACGTGCNGB|M00466 /// STAT5B|AWTTCYNGGAA|M00459 /// Hoxa3|TAATTAR|UP00063 /// APEX2|KHTGNCAA /// FOXJ2|AAAYAAAYA|M00422 /// SATB1|TATTAGTAATAA|M01232	Dlx3|ATAATTACM|UP00154 /// Dlx4|NTAATTANN|UP00110 /// Foxq1|ATTGTTTATW|MA0040 /// NKX61|NWTTTAATTGGTT|M00424 /// Hoxa2|GNTAATTA|UP00174 /// Hoxc8|GTAATTA|UP00242 /// Dlx5|NGYAATTR|UP00230 /// FOXO3A|TRTAAACAA|M01137 /// Dlx2|RTAATTA|UP00126 /// PRRX1|TAATTRG /// DDX53|TGTGT /// Gbx2|RCTAATTAGY|UP00131 /// Foxj1|RTAAACAAA|UP00041 /// CEBPA|TTKNGNAA|M01866 /// RORA|WAANTRGGTCA|M01138 /// Foxj3|RTAA…	Fos|RTGASTCAY /// HNF4|TGAMCTTTGNCC|M00764 /// CP2|GCTGGKTYNMNCY|M00947	NKX61|NWTTTAATTGGTT|M00424 /// Dlx3|ATAATTACM|UP00154 /// Hoxa2|GNTAATTA|UP00174 /// Dlx4|NTAATTANN|UP00110 /// GATA1|BCTTATCTS /// CP2|GCTGGKTYNMNCY|M00947 /// Irf3|NRAAMSGAAACY|UP00086 /// HNF4|GNNCAAAGKYCA|M01031 /// Bbx|TTCAWTGAA|UP00012 /// HNF4|TGAMCTTTGNCC|M00764 /// Vax1|NNTAATTA|UP00215 /// Dlx5|NGYAATTR|UP00230 /// LMO2COM|MGATARSG|M00278 /// GATA1|AGATAA|M00347 /// HMGN3|CTTATCTS /// C…	SOX|CTTTGW|M01286 /// ZNF26|GCCAAA /// ALPHACP1|CAGCCAATGAG|M00687 /// YEATS4|SSCAAA /// Hdx|GAAATCA|UP00148 /// C19orf40|YCAAWG /// HNRPH3|CTGGAA /// RFXANK|RMCAAAS /// SOX10|CWTTGT|M01131 /// ATF5|CYTCTYCCTTA|M01295 /// PITX2|TAATCCCAV|M00482 /// SF3B1|GMCAGAY /// Hoxa3|TAATTARY|UP00391 /// Osr2|ACRGTAGC|UP00052 /// Dlx4|NTAATTANN|UP00110 /// Barx1|YAATTRSYNNAW|UP00181 /// NME1|TCAHAAGMW /// PG…
LIF-30	30	APOC1|GLDC|GOLGB1|HSD3B1|LIF|PDZK1|ACSM3|THRSP|MZF1|OFD1|KRT38|CLSTN3|CYP4F8|HMHA1|SHC2|HAO2|PARP6|MOGAT2|KRTAP1-3|ELOVL3|KRTAP4-2|KRT74|LRRC15|KRT25|TMEM56|PM20D1|KRT79|KRT27|KRTAP4-8|KRTAP4-7	0.737	-0.185	0.000469	acylglycerol metabolic process ||| fatty acid metabolic process ||| neutral lipid biosynthetic process ||| hair follicle morphogenesis ||| organic acid metabolic process ||| cellular ketone metabolic process ||| triglyceride biosynthetic process ||| glycerolipid biosynthetic process ||| molting cycle process ||| hair cycle ||| carboxylic acid biosynthetic process ||| lipid biosynthetic process ||…	keratin filament ||| intermediate filament ||| cytoskeleton ||| nuclear outer membrane-endoplasmic reticulum membrane network ||| endoplasmic reticulum part	structural molecule activity ||| electron carrier activity ||| transferase activity, transferring acyl groups other than amino-acyl groups	Metabolic pathways			ZNF510|AGRT /// Fos|ATGASTCAT|UP00425 /// GATA2|GATN|M00076 /// GR|STGASTCAB /// AP-2alpha|RTGASTCAB /// MRPL1|CTGTGAAAT /// DUS3L|TGGMT /// BATF|DNTGASTCA /// KAP1|TGASTCABH /// GATA2|YTTCCTB /// Tcf3|ASATCAAAG|UP00058 /// TCF4|CTTTGATS|M01705 /// GR|TGTNCT|M00192 /// FosL1|ACTCATGS /// CEBPG|CTRKGA /// EVI1|DGATADGAHWAGATA|M00081 /// BACH1|ATGAGTCATN|M00495 /// SPI1|AGGAAG|M02031 /// PR|DGRACA|…	EVI1|DGATADGAHWAGATA|M00081 /// GATA3|GATWG|MA0037 /// GATA3|GATAN|M00077 /// MRPL2|RWCARGRRW /// GATA|WGATAR|M00789 /// GATA2|SAGATAA|M00349 /// CEBPA|NTTRCNMAA|M00116 /// Fos|RTGASTCAY /// Pbx3|CTGYCAMTCA /// AML2|AACCRCAA|M01759 /// AREB6|WCACCTNN|M00413 /// GATA1|NWGATAR|M00128 /// TCF4|CTTTGATS|M01705 /// GATA|DGATAAG|M00203 /// ZEB1|CACCTD|MA0103 /// PEBP|ACCACARA|M00984 /// CEBPA|TTKNGNAA|…	ZNF720|SATAAGM /// HDAC2|NAGATAAG /// Gata3|AGATAAGA|UP00032 /// HMGN3|CTTATCTS /// GATA2|YTTCCTB /// BACH1|ATGAGTCATN|M00495 /// AR|WGAGCA|M00962 /// PAX8|GTGA|M00717 /// NMYC|CAYCTG|M01808 /// Fos|RTGASTCAY /// ZNF510|AGRT /// GR|TGTNCT|M00192 /// SPI1|AGGAAG|M02031 /// GATA2|GATN|M00076 /// FosL1|ACTCATGS /// DUS3L|TGGMT /// MYOGENIN|RVCAGSTG|M00712 /// YY1|CCAT|MA0095 /// GATA2|NGATAANN|M0034…	E12|RRCAGGTGNNV|M00693 /// MRPL2|RWCARGRRW /// NRSF|ACAGCG /// Fos|RTGASTCAY /// MYOGENIN|RVCAGSTG|M00712 /// E47|VSNGCAGGTGK|M00002 /// Ascl2|CAGCTGC|UP00099 /// LRH1|GRCCTTGVA|M01142 /// SOCS4|KGGGWKSA /// SF1|TGACCTTG|M00727 /// TCF12|VCACCTGS /// LMO2COM|CAGGTGB|M00277 /// PGC1A|CMAAGGTCA /// NEUROD|CAGCTG|M01287 /// MYOGENIN|CAGCTG|M02101 /// HTF4|CANCTGB|M02018 /// USF|CACGTG|M00122 /// NMY…	LXR|TGACCGSNAGTRACCC|M00766 /// COMP1|VNNWNGATTGNCNNNNAVMRRB|M00057 /// CEBPB|AGCCAATSA /// MYOGENIN|RVCAGSTG|M00712 /// Myf6|AACAGBTG|UP00036 /// NUR77|TGACCTTB|M01217 /// STAT1|TTCCWGGAA /// Ascl2|CAGCTGC|UP00099 /// BACH1|ATGAGTCATN|M00495 /// TGIF|AGCTGTCA|M00418 /// Fos|ATGASTCAT|UP00425 /// MATH1|CASCTGGY|M01716 /// Stat3|TTCCNGGAAR|MA0144 /// STAT1|NTTCYDGGAAN|M01260 /// STAT3|TKCCRGGAA|M0…
FADS1-26	26	CCND3|COL9A2|FADS1|RAB8A|MMP2|RNF5|SOAT1|SULT1A2|FADS2|SORBS3|SEPT6|NELF|DKK2|MAGEH1|GAL|FAR2|PECR|OLFML3|AS3MT|GPSM3|SLC45A3|STEAP2|FAM102B|SLCO4C1|WDFY3-AS2|HOTAIR	0.767	-0.227	6.12e-05	electron transport chain ||| unsaturated fatty acid biosynthetic process ||| lipid biosynthetic process ||| carboxylic acid biosynthetic process ||| fatty acid metabolic process ||| cellular response to xenobiotic stimulus ||| small molecule biosynthetic process ||| lymphocyte proliferation ||| leukocyte proliferation ||| response to chemical stimulus ||| lipid metabolic process ||| muscle contra…	endoplasmic reticulum membrane ||| peroxisome ||| endoplasmic reticulum ||| coated vesicle ||| extracellular region ||| endomembrane system	oxidoreductase activity ||| heme binding	Biosynthesis of unsaturated fatty acids ||| Peroxisome ||| Wnt signaling pathway	Linoleic acid (LA) metabolism ||| alpha-linolenic (omega3) and linoleic (omega6) acid metabolism ||| alpha-linolenic acid (ALA) metabolism ||| Extracellular matrix organization ||| Metabolism of lipids and lipoproteins ||| Metabolism		ZBTB33|AACTCTCGCG /// AP4|CWCAGCTGG|M00176 /// Rad21|NNYNYMVTSKAGT /// ATF4|SVTGACGYMABG|M00514 /// JunD|RTGACGTCAY /// SRP9|AARSTGGM /// NONO|GGSTTTG /// UGP2|CTRSAG /// Atf1|RTGACGTCAY|UP00020 /// TAF1|RTGACGTCAY /// CREB|STGACGTAA|M00177	CREB|STGACGTAA|M00177 /// PU1|YYYACTTCCTCTTTY|M01172 /// SOX9|ACAAAGGV|M01284 /// CREB1|KGRTGACGY|MA0018 /// E4F1|RTGACGTANN|M02091 /// SOX10|CWTTGT|MA0442 /// DAB2|AATGGGA /// E2F1|SNTGACGTCA /// NANOG|ACAAAGV	ZBTB33|AACTCTCGCG /// ER|ANNNNNNNNTGACCY|M00191 /// CDK2AP1|AATGG /// DR1|RGGNCAAAGGTCA|M00762 /// SREBP1|KATCACCCCAC|M00221 /// ATF4|SVTGACGYMABG|M00514 /// ATF1|CYYTGACGWCA|M00691 /// E2F4|GCGGGANA|M02090 /// AP4|CWCAGCTGG|M00176	Nkx2-3|TTAAGTACTTNA|UP00190 /// PU1|YYYACTTCCTCTTTY|M01172 /// SPIB|NAAAWGMGGAAGTW|M01204 /// Pou3f3|TATGCATAAN|UP00211 /// ZID|GGCTCYATCAYC|M00085 /// T3RALPHA|TSRGGTCA|M01724 /// ATF4|SVTGACGYMABG|M00514	SP2|ATTGGNYNNNNYNSCYGYCMNTC /// Hmbox1|WCTAGTTAA|UP00161 /// Meis1|ASCTGTCAAW|UP00186 /// TEF|ATGTTWAYATAA|M00672 /// Pknox1|NASCTGTCAAW|UP00203 /// HEY1|TGACGTCA /// PIT1|MTTCATNHWTATN|M00802 /// Foxl1|WAATRTAAACAAN|UP00061 /// Tgif2|NANYAGCTGTCAAW|UP00258 /// OCT4|YWTTNWNATGCAAAT|M01125
PTEN-28	28	ACVR2A|ATP7A|BTC|DLG3|MEGF9|EMP2|EPHB6|EPHX2|GATA3|PPID|PTEN|RXRG|SFTPD|SNTB1|STRN|B3GALT4|MTMR7|KCNK7|DAAM1|FBXO28|ETV7|CDC42BPG|KIAA1467|CHP2|ABLIM2|LOC157562|KRT77|PAIP2B	0.761	-0.258	2.4e-06	norepinephrine biosynthetic process ||| catechol-containing compound biosynthetic process ||| inositol phosphate dephosphorylation ||| phosphatidylinositol dephosphorylation ||| reactive oxygen species metabolic process ||| diol metabolic process ||| cellular biogenic amine biosynthetic process ||| inositol phosphate metabolic process ||| lung alveolus development ||| alcohol biosynthetic process…	intermediate filament cytoskeleton ||| plasma membrane ||| neuronal cell body ||| neuron projection ||| postsynaptic density ||| dendritic spine ||| synapse ||| intracellular non-membrane-bounded organelle ||| membrane part	PDZ domain binding ||| magnesium ion binding ||| transmembrane receptor protein kinase activity ||| protein tyrosine phosphatase activity ||| phosphatase binding ||| actin binding ||| phosphoric ester hydrolase activity ||| calmodulin binding ||| sequence-specific DNA binding RNA polymerase II transcription factor activity ||| kinase activity	Axon guidance ||| Small cell lung cancer ||| Calcium signaling pathway	PI Metabolism ||| Constitutive PI3K/AKT Signaling in Cancer ||| PI3K events in ERBB2 signaling ||| PI3K events in ERBB4 signaling ||| PI3K/AKT Signaling in Cancer ||| PI-3K cascade ||| PIP3 activates AKT signaling ||| GAB1 signalosome ||| PI3K/AKT activation ||| Signaling by SCF-KIT ||| Downstream signaling of activated FGFR ||| Signaling by ERBB4 ||| Signaling by FGFR ||| DAP12 signaling ||| Dow…		CDC5|GATTTAACATAD|M00478 /// ZNF263|RGGGAGGAGG /// Znf143|ACTACAAYTC /// SIX5|GARTTGTAGT /// FPM315|NRGGGAGGAGG|M01587 /// BAF170|ACTACAANTC /// SIX5|GGGARNTGTA /// SOX9|AACAATRG|MA0077 /// Znf143|GGGARTTGTA /// WT1|CGCCCCC|M02036 /// PU.1|RGVNVNRGGV /// Elk4|RYTTCCGGN|UP00415 /// RUNX1|WWNTGYGGTWN|MA0002 /// KROX|NCCGCCCMCNCNCC|M00982	SOX9|AACAATRG|MA0077 /// SOX9|AACAATRG|M00410 /// Nkx2-2|CCACTTGARA|UP00231 /// SOX2|NCWTTGTTWTK|M01272 /// ZNF263|RGGGAGGAGG /// ETFB|GASGASG /// Arid3a|TTAATTAAAN|UP00078 /// SIX5|GGGARNTGTA /// Znf143|GGGARTTGTA /// RBM7|AGRAG /// PXRRXR|AGTTCA|M01152 /// SIX5|GARTTGTAGT /// AML2|CCNCACCA|M01814 /// RXRA|NTGASTCAN	BAF170|ACTACAANTC /// Znf143|ACTACAAYTC /// SIX5|GARTTGTAGT /// HSF1|TTCTRGAAVNTTCTYM|M01023 /// ELK1|AACCGGAAGTR|M01163 /// ERR1|MCRTGACCTTKRR|M01841 /// ZNF263|RGGGAGGAGG /// CDC5|GATTTAACATAD|M00478 /// SIX5|GGGARNTGTA	SIX5|GARTTGTAGT /// Mafk|NAAWWTGCTGACT|UP00044 /// BAF170|ACTACAANTC /// Zfp410|WATGGGATGKM|UP00033 /// SOX9|AACAATRG|M00410 /// Znf143|ACTACAAYTC /// TCF3|CTTTGWTWTKYW|M01594 /// CSNK2B|GAAASG /// SOX9|AACAATRG|MA0077	Zfp187|TATGTACTAAT|UP00082 /// FOXP1|TTATTTRTRTTKKYTWKTWT|M00987 /// TEF1|GRRATG|M00704 /// Zfp128|DGGCGTACCC|UP00094 /// Foxd3|NWWTGTTTDTTT|MA0041 /// NANOG|TGCATNTSAA /// Otx2|RGGGATTAAT|UP00267 /// Otx1|RGGGATTAATN|UP00229 /// Znf143|GGGARTTGTA /// HNF3B|BGNANTRTTTRYTTW|M00131 /// Dobox5|GGGATTAAT|UP00143 /// SIX5|GGGARNTGTA /// GR|GKNCNKNRTGTTCT|M00955 /// NMI|TKCAAATB /// FOXD3|AWTRTTTDTTY|M…
HEY2-30	30	CACNA1D|CIRBP|FRZB|KCNA2|PTPRD|SYN2|TLE2|SPARCL1|PEX16|NRG2|GREB1|GPRASP1|VASH1|ANGPTL2|HEY2|MOXD1|LINC00312|FXYD6|BNC2|ARHGEF40|SEMA6A|MYO15B|GARNL3|ZMAT1|CGNL1|RERG|CADPS2|C1orf204|SLC25A34|LOC100133190	0.772	-0.272	2.6e-07	cell communication ||| neurotransmitter secretion ||| generation of a signal involved in cell-cell signaling ||| negative regulation of canonical Wnt receptor signaling pathway ||| mesenchymal cell differentiation ||| organ morphogenesis ||| signal transduction ||| negative regulation of cell growth ||| ear development ||| synaptic transmission ||| regulation of cell development ||| regulation of…	cation channel complex ||| extracellular space ||| axon	voltage-gated cation channel activity ||| ion channel activity ||| channel activity ||| voltage-gated channel activity ||| receptor activity ||| transmembrane signaling receptor activity		NOTCH1 Intracellular Domain Regulates Transcription ||| Signaling by NOTCH1 ||| Signaling by NOTCH ||| Clostridium botulinum: Neuronal System ||| Axon guidance		ERalpha-a|AGGTCANNNTGNCCY /// LUZP1|GSGGGNAG /// ANXA11|GRGGAG /// BCL6|KTTCNAGGW|M01171 /// ASCC1|GRGGAG /// IRC900814|TACGACAAAN|UP00072 /// AP2BETA|GNNNNNGSCYGVGGD|M01858 /// BEN|CAGCGR|M01240 /// MZF1_5_13|KAKGGGNA|MA0057 /// Hic1|RTGCCAACC|UP00035 /// KLF4|TSAGAAA	HLCS|GGCAG /// PPARG_RXRA|NRGGNCARAGGKCA|MA0065 /// IPF1|AVCTAATGAG|M01234 /// HNF4|RGGKCAAAGKTCR|M00411 /// KCNIP1|RKKGANWTNAMTG /// HNF4A|RGNNCAAAGKYCA|MA0114 /// CSNK2B|GAAASG /// PPAR|TGACCTTTGNCCY|M00763 /// HIST2H2BE|TGGAARYWKC	CDPCR1|ATCGATCGS|M00104 /// KROX|NCCGCCCMCNCNCC|M00982 /// ERalpha-a|AGGTCANNNTGNCCY /// CMYC|RACCACGTGCTC|M01145 /// ANXA11|GRGGAG /// E2F1|TTTSSCGSS|M00940 /// RFX3|CATGGCAAC /// Hmx3|AGCAATTAAWNNNT|UP00157 /// ASCC1|GRGGAG /// HSF1|TTCTRGAAVNTTCTYM|M01023 /// Zic1|CCCCCGGGGGGG|UP00102 /// IPF1|MVNTAATTAS|M01233 /// Zic3|CCCCCGGGGGGG|UP00006 /// RBM7|AGRAG /// MEIS3|GACAGCTG	CMYC|RACCACGTGCTC|M01145 /// IRC900814|TACGACAAAN|UP00072 /// Hic1|RTGCCAACC|UP00035 /// KROX|NCCGCCCMCNCNCC|M00982 /// TFIIA|TMTRWRAGGRSS|M00707 /// SRF|CCAWATAWGGV|M00186 /// HLCS|GGCAG /// HIC1|TGCCC|M01072	HNF1|DGTTAATKAWTNAMCAM|M00206 /// Hmx2|NAGCAATTAA|UP00155 /// Hoxb9|RGYMATAAAA|UP00207 /// Tgif1|WWTGACAGCT|UP00122 /// Meis1|ASCTGTCAAW|UP00186 /// NFE2L2|RTGACNNAGCA|MA0150 /// CDPCR1|ATCGATCGS|M00104 /// SATB1|TATTAGTAATAA|M01232 /// HNF1|GGTTAATRWTTA|M00132 /// PU.1|TTTCASTTCC /// Hmx3|AGCAATTAAWNNNT|UP00157
TGFBR3-57	57	ACADL|ALDH3A1|CDH12|CHI3L1|GATM|GSTA3|HMGCS2|IL1R1|KCNJ2|KCNJ12|LMO1|MST1|NPTX1|OVGP1|PON3|SEPP1|TGFBR3|NCOA1|PER2|FAM189A2|CTDSP2|SPRY1|DDX17|SLC7A9|ACSBG1|ABCA5|ARHGEF26|HUNK|KCNIP2|PCF11|MBTD1|TRPV6|H2AFJ|LANCL2|PCDHB14|KIAA1456|CCDC3|CAMKK1|DDX11L2|CABLES1|GLCCI1|SGSM1|TRAM1L1|CLDN23|PRIMA1|FBXL16|SLC47A2|LOC155060|FAAH2|LONRF2|DACT2|SPATA13|SLC26A11|C9orf152|C1QTNF9B-AS1|FAM182B|LOC100288860	0.764	-0.234	1.03e-09	multicellular organismal signaling ||| chitin catabolic process ||| synaptic transmission ||| amino sugar catabolic process ||| potassium ion transport ||| neurological system process ||| response to endogenous stimulus ||| response to nutrient ||| glucosamine-containing compound metabolic process ||| response to glucocorticoid stimulus ||| response to steroid hormone stimulus ||| polysaccharide …	plasma membrane ||| integral to plasma membrane	potassium channel activity ||| inward rectifier potassium channel activity ||| voltage-gated cation channel activity ||| voltage-gated channel activity ||| ion channel activity ||| metal ion transmembrane transporter activity ||| channel activity ||| substrate-specific transmembrane transporter activity ||| ligand-gated channel activity ||| transporter activity ||| steroid hormone receptor bindin…	Metabolism of xenobiotics by cytochrome P450 ||| Drug metabolism - cytochrome P450 ||| PPAR signaling pathway	Classical Kir channels ||| G protein gated Potassium channels ||| Activation of G protein gated Potassium channels ||| Inhibition of voltage gated Ca2+ channels via Gbeta/gamma subunits ||| Inwardly rectifying K+ channels ||| Fatty acid, triacylglycerol, and ketone body metabolism ||| Neurotransmitter Receptor Binding And Downstream Transmission In The Postsynaptic Cell ||| GABA B receptor activa…	Antiarrhythmic Pathway ||| TGF-beta receptor signaling	Pax6|AYTAATTANTT|UP00224 /// RORBETA|TGACCYA|M01722 /// Tlx2|AATYAATTAATAAYNW|UP00244 /// Nkx6-3|WATTAATTA|UP00238 /// MORG1|AWWBAAKK /// XRCC1|AAWKTGCT /// PIT1|MTTCATNHWTATN|M00802 /// Dbx2|NATTAATTA|UP00218 /// TCEAL2|KWAATGR /// EDN1|AAAYNAAWK /// TR4|CSTGACCTYTS|M01725 /// NFIL3|TTAYGTAAY|MA0025 /// Hoxb4|TTAATTAAN|UP00144 /// RORA|WAANTRGGTCA|M01138 /// Pou3f4|TAATTAATTA|UP00105 /// CBX7|AG…	Dbx2|NATTAATTA|UP00218 /// RORA|WAANTRGGTCA|M01138 /// PIT1|MTTCATNHWTATN|M00802 /// XRCC1|AAWKTGCT /// NFIL3|TTAYGTAAY|MA0025 /// CREBP1|TTACGTAA|M00040 /// RIOK2|KAAAT /// RORBETA|TGACCYA|M01722 /// Nr2e3|NAAGCTT|MA0164 /// TCEAL2|KWAATGR /// Nkx6-3|WATTAATTA|UP00238 /// MORG1|AWWBAAKK	Six2|ANNGGGTATCAN|UP00159 /// GCNF|RAGGTCAA|M02009 /// Pax6|AYTAATTANTT|UP00224 /// Nr2e3|NAAGCTT|MA0164 /// MAF|GCTGAGTCA|M00983 /// CBX7|AGGTCA /// Rxra|TGACCCC|UP00053 /// ERR1|AAGGTCA|M00511 /// COUPTF|TGACCYTTVNMC|M01036 /// LXRA|GRGGTYASK|M00647 /// Six3|ANRGGGTATCA|UP00195 /// NR1B2|TGACCY|M02111 /// LXRB|BGRGGTCANKR|M02021 /// PR|RGNACRNKNTGTTCT|M00957 /// NUP133|AGKTCA /// ERBETA|GTCARNS…	HNF4|RGNKCAAAGKTCA|M00134 /// GCNF|RAGGTCAA|M02009 /// ERBETA|GTCARNSTGRCCY|M01875 /// Obox6|AARCGGATTAW|UP00109 /// COUPTF|TGACCYTTVNMC|M01036 /// Six6|GGGTATCA|UP00008 /// RORA|WAANTRGGTCA|M01138 /// Six1|RGGGTATCA|UP00192 /// HNF4|RGGKCAAAGKTCR|M00411 /// HNF4|TGAMCTTTGNCC|M00764 /// HNF4G|TGGMCTTTGNNCY	IRF2|SGAAAGYGAAASCNWW|MA0051 /// EEF1D|TGMCARKMA /// Ascl2|CAGCTGC|UP00099 /// Tcf7l2|YNCTTTGATST|UP00083 /// CTCF|CCASYAGRKGGCRN|M01259 /// Irf4|ANCGAAACY|UP00018 /// VBP|GTTACRTMAN|M00228 /// CHES1|WCCAGGG
LAMA5-51	51	EFNB3|EMP1|EPS8|GCHFR|GNA11|GPC1|KRT15|LAMA5|LFNG|PHKG2|PKIB|RXRB|SDC4|SP2|UCP2|WFS1|USP11|MYOM2|CYTH3|BCL7C|KIAA0195|MAML1|MRC2|HMG20B|SCML2|TGOLN2|STAG2|RASSF1|NLRP1|PHF8|SLC9A8|MTMR10|RNPEPL1|USP36|LMF1|ZSCAN18|FBXO31|TRIM8|ACCS|WDR81|HGSNAT|CMTM4|RUNDC3B|CRTC2|TMEM86B|PPM1J|KLHL17|ZNF677|SLC27A1|KANSL1-AS1|CBX3P2	0.798	-0.27	2.83e-11	positive regulation of muscle cell differentiation ||| regulation of striated muscle cell differentiation ||| cell recognition ||| cell-substrate junction assembly ||| glucose homeostasis ||| protein stabilization ||| ureteric bud development ||| muscle structure development ||| protein modification process ||| protein modification by small protein conjugation or removal ||| regulation of action …	membrane raft ||| integral to membrane	ubiquitin thiolesterase activity	Notch signaling pathway ||| Non-small cell lung cancer ||| PPAR signaling pathway ||| ECM-receptor interaction ||| Amoebiasis ||| Small cell lung cancer ||| Calcium signaling pathway	HS-GAG degradation ||| Heparan sulfate/heparin (HS-GAG) metabolism ||| A tetrasaccharide linker sequence is required for GAG synthesis ||| Metabolism of carbohydrates ||| Glycosaminoglycan metabolism ||| MPS I - Hurler syndrome ||| MPS II - Hunter syndrome ||| MPS IIIA - Sanfilippo syndrome A ||| MPS IIIB - Sanfilippo syndrome B ||| MPS IIIC - Sanfilippo syndrome C ||| MPS IIID - Sanfilippo syndr…	Arf6 signaling events ||| a6b1 and a6b4 Integrin signaling	AKR1A1|GSWGGG /// AFF4|GSWGGG /// SMAP1L|GGCTGG /// CTCF|RSWGGSN /// NXPH3|WGSKKGG /// HSF1|GTTRYRTAAC /// WT1|SNCYCC|M01118 /// TRIM21|GSCTGS /// TAGLN2|GSYCMGG /// Rad21|KGGS /// GPD1|GNGNNGGG /// RBM17|GGGCW /// Rad21|GGSNGS /// POU2F2|GSWGS /// VIL2|CGGARG /// BHLHE40|SSNSS /// AP2GAMMA|GCCBSRGGS|M00470 /// TFAP2A|GCCNSNNGS|MA0003 /// GTF3C2|GGGCTC /// Max|SVSSNGSSSS /// Zfx|GCCNMGGCCT|MA0146…	HSF1|GTTRYRTAAC /// HLF|RTTACRYAAT|MA0043 /// SP1|GGNDGGRGGCGGGGS /// Rad21|KGGS /// RBM17|GGGCW /// AFF4|GSWGGG /// IRF1|GGGGGCGGGGCN /// COE1|CYCANGGGN|M01871 /// EBF|SCNNGGGV /// SMAP1L|GGCTGG /// TOB2|WGGGSGC /// Egr-1|ACCGCCCW /// TFAP2A|GCCNSNNGS|MA0003 /// HLF|RTTACRYAAT|M00260 /// Rad21|SCWGRGG /// AKR1A1|GSWGGG /// TAL1|NCCAKCTG|M00993 /// TRIM21|GSCTGS /// AP2GAMMA|GCCBSRGGS|M00470 /// …	SP1|NNGGCNGGGN|M00008 /// TAGLN2|GSYCMGG /// PU.1|RGVNVNRGGV /// CKROX|BCCCTCCCC|M01175 /// Tcfap2c|SCCYSRGGS|UP00087 /// GPD1|GNGNNGGG /// NXPH3|WGSKKGG /// WT1|SNCYCC|M01118 /// AP2GAMMA|GCCBSRGGS|M00470 /// BHLHE40|SSNSS /// AKR1A1|GSWGGG /// GKLF|CCTCCY|M01835 /// SMAP1L|GGCTGG /// PDLIM5|GGGGAG /// ZNF503|GWGSWGGG /// CTCF|RSWGGSN /// AFF4|GSWGGG /// EBF|SCNNGGGV /// PCK2|CGKSGT /// STAT3|GG…	HSF1|GTTRYRTAAC /// Tcfap2c|SCCYSRGGS|UP00087 /// ZNF503|GWGSWGGG /// Tcfap2e|GCCTSAGGC|UP00028 /// AP-2alpha|GSCCTGRGGS /// COE1|CYCANGGGN|M01871 /// GKLF|CCTCCY|M01835 /// TOB2|WGGGSGC /// HLF|RTTACRYAAT|MA0043 /// Rad21|KGGS /// Egr-1|ACCGCCCW /// EBF|SCNNGGGV /// LRF|RMCCCC|M01100 /// AFF4|GSWGGG /// NAP1L1|YCAGGS /// AP2GAMMA|GCCBSRGGS|M00470 /// RBM17|GGGCW /// MAZ|GGGGAGGG|M00649 /// Zfx|G…	CTCF|RSNRGVNGVNGS /// TOB2|WGGGSGC /// NF-E2|KGVSBSNGS /// NANOS1|GCRGCG /// Rad21|SCNBSNNSNGGS /// HCLS1|GYCABGKC /// AP2GAMMA|GCCBSRGGS|M00470 /// WT1|SNCYCC|M01118 /// PIR|SCAGGCS /// EBF|SCNNGGGV /// AP2GAMMA|GCCYN|M01859 /// CTCF|RSWGGSN /// TAGLN2|GSYCMGG /// ZDHHC5|GRGGG /// GR|VDGVVS /// KAISO|TCCTGC|M01119 /// VPS4B|GGGCRM /// Fos|SWGNSNSMDG /// SMPX|GSYCYGG /// AFF4|GSWGGG /// AKR1A1|GS…
PKD1-53	53	ACACB|AGFG2|INPP5A|KHK|LIFR|LY75|MDM4|MKLN1|NUMA1|PKD1|PMP22|RBM4|STAR|ZNF84|MAP3K6|NPIP|CD302|KBTBD10|ZNF273|EEF2K|EVL|HSPB11|PION|FAM120C|PIDD|GOLGA2P5|WDR52|SMOC2|ALG13|CNTNAP3|ACSS1|MGC12488|ARHGEF19|ZNF362|SP8|UNC5CL|MCOLN2|FRG1B|FAM13A-AS1|LOC286052|PKD1P1|FAM221A|WASH3P|LOC399491|PGM5-AS1|FAM85A|LOC643792|LOC728093|D2HGDH|RELL1|LOC100131541|LOC100133315|SDCBP2-AS1	0.743	-0.311	5.1e-15	response to zinc ion ||| neuropeptide signaling pathway ||| protein homotetramerization ||| actin polymerization or depolymerization ||| respiratory tube development	filopodium ||| lamellipodium	carbohydrate binding ||| binding	Propanoate metabolism ||| Pyruvate metabolism ||| p53 signaling pathway ||| Metabolic pathways		Caspase cascade in apoptosis	Six2|ANNGGGTATCAN|UP00159 /// Six3|ANRGGGTATCA|UP00195 /// Hoxa6|AMGNTAATTACC|UP00182 /// AHRARNT|TYGCGTGCMV|M00235 /// Hoxa1|AGNTAATTAN|UP00264 /// Sp100|WTNNMCGGAAAN|UP00049 /// TFIII|RGAGGKAGG|M00706 /// STAT1STAT1|TTTCCMGGAAAA|M01212 /// Egr1|CCGCCCCCGCA|UP00007 /// Egr-1|GCGTGCGYG /// Six1|RGGGTATCA|UP00192 /// AP-2alpha|GSCCTGRGGS	POU5F1|ATGMATATGC /// PITX2|TAATCCCAV|M00482 /// Pitx1|RGGGATTAAM|UP00153 /// UGP2|CTRSAG /// AP1|TGACTNA|M00925 /// AP1|TNAGTCA|M00926 /// AP4|VDCAGCTG|M00175 /// Egr-1|GCGTGCGYG	Six2|ANNGGGTATCAN|UP00159 /// AHRARNT|TYGCGTGCMV|M00235 /// HES1|GSCACGMGVN|M02011 /// Six3|ANRGGGTATCA|UP00195 /// Mafk|NAAWWTGCTGACT|UP00044 /// Egr-1|GCGTGCGYG /// GTF2B|SGCAAY /// SP1|NGGGGCGGGGN|M00196 /// SEMA4A|MTKGC /// STAU2|AWAGTTWWST /// Hoxa6|AMGNTAATTACC|UP00182 /// Sox12|NHATTGTT|UP00101 /// Sp100|WTNNMCGGAAAN|UP00049	Sox7|AACAATDR|UP00034 /// EAR2|YNNNCTTTGNCCT|M01728 /// HIF1A_ARNT|ACGTG|MA0259 /// AHRHIF|RCGTG|M00976 /// HIF1A|CACGT|M02012 /// Sox12|NHATTGTT|UP00101 /// SNRPB2|MAGCACMW /// OLIG1|CCADATG /// Sox15|NAACAATW|UP00075 /// Sox5|GAACAATW|UP00091 /// Egr-1|GCGTGCGYG /// Sin3Ak-20|GGYCACGTGR /// Sox8|WATTGTT|UP00051 /// Pou3f1|TAATTAATTAA|UP00129 /// CTCF|CCASYAGRKGGCRN|M01259 /// SOX9|AACAATRG|M004…	Mycn|SCACGTGGC|MA0104 /// Zscan4|TGTGCACAYA|UP00026 /// GCNF|TCAAGKTCAAGKTCA|M00526 /// Sin3Ak-20|GGYCACGTGR /// Myc|GCACGTGG|MA0147 /// AHRARNT|TYGCGTGCMV|M00235 /// MLX|CSCAMGYG /// Myc|SCACGTGN /// CLOCKBMAL|MCACGTGR|M01116 /// MAX|VMCACGTG|M01830 /// Rad21|ACRAGAKGGC /// E12|RRCAGGTGNNV|M00693 /// SMC3|SCAGGNGNSNS /// Max|ASCACGTG|UP00060 /// Sin3Ak-20|SCNNGSNCAGCNSC /// Mxi1|CCACGTGB /// HES…
SNCA-44	44	HIP1|ITGB5|PCM1|PPOX|PTCH1|SRSF6|SLC6A6|SNCA|TAF4|TIA1|ADAM1A|TBC1D4|HNRPDL|ZNF238|SUB1|WAPAL|ATP6V0A2|NPHP3|DLL1|SCCPDH|UCHL5|TRPM7|DCAF16|ANO1|TM9SF3|CHPT1|KIAA1598|RBM25|GNB4|RBM26|ARHGEF28|MSANTD2|FAM117A|ZNF682|H2AFV|C12orf57|HNRNPA3|C7orf41|NEIL2|RGMB|ZNF789|EIF4E3|LOC730102|LOC100507602	0.754	-0.342	4.7e-15	neuronal stem cell maintenance ||| RNA splicing, via transesterification reactions with bulged adenosine as nucleophile ||| mRNA processing ||| somite development ||| regulation of gene expression ||| cellular nitrogen compound metabolic process ||| positive regulation of endocytosis ||| nucleic acid metabolic process ||| stem cell development ||| RNA splicing ||| negative regulation of hydrolase…	midbody ||| chromatin ||| nuclear chromosome	poly(A) RNA binding ||| single-stranded RNA binding ||| single-stranded DNA binding ||| RNA binding ||| ion transmembrane transporter activity ||| endopeptidase inhibitor activity ||| inorganic cation transmembrane transporter activity	Spliceosome	Class B/2 (Secretin family receptors) ||| RNA Polymerase II Transcription ||| mRNA Splicing ||| mRNA Splicing - Major Pathway ||| Processing of Capped Intron-Containing Pre-mRNA ||| mRNA Processing ||| Transcription ||| Transmembrane transport of small molecules ||| Signal Transduction	Viral Messenger RNA Synthesis ||| mRNA Splicing	OCT1|ATGCAAAT|M00195 /// Nkx1-2|RYTAATTARTNCW|UP00139 /// Zfp105|YAAAHAAMAA|UP00037 /// OCT|ATTTGCATN|M00795 /// HNF3B|BGNANTRTTTRYTTW|M00131 /// Pou2f3|TATGCAAAT|UP00179 /// OCT1|ATTTNCAT|M00930 /// OCT1|NATGCAAAT|M00342 /// NANOG|TATGCAAAT /// RBBP9|TKAAAR /// TBP|TTTATA|M00980 /// HDAC2|CGCGHGCGCG /// POU2F2|ATTTGCAT /// Prrx2|GCTAATTAGY|UP00136 /// E2F1|KTSSCGS|M00428 /// CREM|NNACGTCASY|M018…	IPF1|GHNNTAATGACM|M00436 /// OCT1|ATGCAAAT|M00195 /// OCT|ATTTGCATN|M00795 /// Irf5|NAYCGAAACY|UP00040 /// Pou2f3|TATGCAAAT|UP00179 /// Tgif1|WWTGACAGCT|UP00122 /// OCT1|ATTTNCAT|M00930 /// OCT1|NATGCAAAT|M00138 /// POU2F2|ATTTGCAT /// BDP1|GGWMTYGAACYC|M01796 /// OCT1|NATGCAAAT|M00342 /// LHX4|TAATGA /// NANOG|TATGCAAAT /// Pknox1|NASCTGTCAAW|UP00203 /// ENO1|AATGADW /// Irf4|ANCGAAACY|UP00018 /…	BRF1|GGGTTCRANTCCC|M01747 /// HIF1|GTACGTGCNGB|M00466 /// E2F4|TTCCCGCC /// ARNT|RTCACGTGAY|M00539 /// HFH3|TRTTTRTTTN|M00289 /// Foxa2|TGTTTACWYWG|MA0047 /// OCT1|ATTTNCAT|M00930 /// OCT1|ATGCAAAT|M00195 /// Lhx1|ATTAATTAAWNA|UP00262 /// E2F4|CRGCCAATCR /// OCT|ATTTGCATN|M00795 /// CREM|NNACGTCASY|M01820 /// XBP1|GMCACGTC|M01770 /// HMGIY|GGAAAWT|M00750 /// HDAC2|CGCGHGCGCG /// NF-E2|GTCACGTGAC …	OCT1|ATTTNCAT|M00930 /// ENO1|AATGADW /// ARNT|RTCACGTGAY|M00539 /// IRF1|TTTCANTTTY|M01881 /// Otx2|RGGGATTAAT|UP00267 /// OCT|ATTTGCATN|M00795 /// Bhlhb2|TCACGTGAB|UP00050 /// CREM|NNACGTCASY|M01820 /// CREB1|TGACGTCA|MA0018 /// HHEX|WAATKNM /// Isgf3g|RAAWCGAAACT|UP00074 /// SREBP1|ATCACGTGA|M00220 /// POU2F2|ATTTGCAT /// OCT1|NATGCAAAT|M00138 /// BDP1|GGWMTYGAACYC|M01796 /// Cdx2|GGYMATAAAA|U…	SETDB1|GCGCNNGCGC /// HIST1H2BN|GCGCNKGCG /// HDAC2|CGCGHGCGCG /// HNRPA1|NTTNKGAAA /// DBP|TTWTGYAA|M01872 /// PRNP|CCGAWA /// ACF|TTTGYA /// PAX5|GCGCGSGCGC /// FOXI1|TRTTTRTTT|MA0042 /// HFH3|TRTTTRTTTN|M00289 /// FOXO3|NTTGTTTACNTW|M00477 /// OCT1|ATTTNCAT|M00930 /// SMAD2|KTDWATG /// Egr-1|GCGCANGCGC /// HNF3B|TRTTTRYN|M02014 /// PPP2R3B|GYAYAAA /// E2F3|GGCGCGC|UP00003 /// p300|GSSGGCGCCG /…
SPARC-53	53	LPP|MTR|NAP1L1|NEK3|PPP3CB|SGCB|SPARC|TACC1|TRPC1|IFT88|B4GALT6|RNF14|MDC1|HELZ|ZFP30|ZNF507|PCNX|AVL9|FAM168A|DDHD2|TMEM194A|PSD3|GSPT2|RWDD3|ZNF451|TMOD2|RRM2B|APIP|PTPLAD1|FAM118A|CXorf57|DMAP1|TP73-AS1|FAM160B1|SMURF2|RFX7|FN3KRP|NDFIP1|KATNAL1|FAM161A|ZNF559|FUT10|LRCH3|ZNF766|C5orf30|MOB1B|PQLC3|ZNF738|SPICE1|ZNF320|FAM98B|NUP43|PTAR1	0.782	-0.313	3.1e-15	response to calcium ion ||| T cell proliferation ||| protein modification process ||| regulation of microtubule-based process ||| cilium morphogenesis ||| learning or memory ||| nervous system development	centriole ||| Golgi cisterna membrane ||| cilium part ||| microtubule organizing center ||| organelle subcompartment	metal ion binding ||| ion binding ||| zinc ion binding	Cysteine and methionine metabolism ||| Calcium signaling pathway	Sulfur amino acid metabolism ||| Generic Transcription Pathway ||| Metabolism of amino acids and derivatives		ZNF207|TMAAAT /// CBFB|WAATG /// DLX6|KWAATG /// MECP2|GWAATG /// R3HDM2|TAAAWT /// RNF138|WTGAA /// OCT1|RTAAT|M00137 /// TRMT1|WAATGAA /// BCL6|NTTT|M01183 /// ZRSR2|AAATK /// MEF2D|WAAATAD|M02026 /// CCDC16|ARATGAA /// FOXF2|SGTAAACAA|MA0030 /// PDE6H|TTWATGMG /// ZNF333|ATAAT|M01230 /// Gcm1|ACCCGCAT|UP00070 /// GADD45A|TKMAAA /// RPL35|MAYTA /// IRF1|TGAAWA /// MEF2C|TATTTW|M02025 /// Nkx2_5…	p300|AAAGARGAAVWGAAA /// POU3F2|CHAAWTG /// JARID1D|CAAAK /// CBFB|WAATG /// FOXO1|AAAACAA|M01216 /// HMGIY|TTNTT|M01879 /// MBTPS2|SAAASA /// MGC10433|AAAAKG /// DRI1|AATTAA|M01654 /// ZRSR2|AAATK /// OCT1|RTAAT|M00137 /// STUB1|CAAAM /// Sox4|AACAAAGR|UP00062 /// MECP2|GWAATG /// ZNF207|TMAAAT /// BCL6|NTTT|M01183 /// Gsh2|TAATTAGC|UP00127 /// DLX6|KWAATG /// SOX10|CWTTGT|M01131 /// PBX1|ANNAAT…	ZNF207|TMAAAT /// MYEF2|GCAAAD /// FOXF2|SGTAAACAA|MA0030 /// LUZP2|TGMAAATS /// MAF|TRGRRGGAAGTKKSST|M00648 /// SETDB1|CRNRGCNTKCYGGGARWTGTAGTYY /// MYF6|CARATK /// Foxq1|ATTGTTTATW|MA0040 /// TBP|TATAWAWR|MA0108 /// IRF1|TGAAWA /// ZNF3|YRAAATK /// ZRSR2|AAATK /// MYOD1|TTAATGA /// FREAC2|GTAAACAA|M00290 /// CCDC16|ARATGAA /// TRMT1|WAATGAA /// Zfp187|TATGTACTAAT|UP00082 /// R3HDM2|TAAAWT /// B…	LUZP2|TGMAAATS /// MYF6|CARATK /// PIT1|MTTCATNHWTATN|M00802 /// p300|AAAGARGAAVWGAAA /// NANOG|TGCATNTSAA /// RFC2|WAATKR /// POU3F2|CHAAWTG /// EVI1|AGAYAAGATAA|M00079 /// ZNF207|TMAAAT /// MYOD1|TTAATGA /// OTX|GATTA|M01117 /// Irx4|WACATGTWAWN|UP00194 /// TRMT1|WAATGAA /// ZNF193|TGMAA /// Hoxd10|YAATAAAAN|UP00121 /// GATA1|DGATTA|M00127 /// R3HDM2|TAAAWT /// SETDB1|CRNRGCNTKCYGGGARWTGTAGTYY …	Bapx1|ANCCACTTAA|UP00228 /// Nkx3-1|CCACTTAA|UP00017 /// GADD45A|TKMAAA /// IRF1|TGAAWA /// RFX4|AAATGAA /// NCX|GTAA|M00484 /// HMGIY|GNWATT|M01653 /// ACO1|AAAACG /// CCDC16|ARATGAA /// R3HDM2|TAAAWT /// TRMT1|WAATGAA /// RBBP9|TKAAAR /// RNF138|WTGAA /// ZNF207|TMAAAT /// IRF1|TTCABTT|M00747 /// RPL35|MAYTA /// TATA|CTATAAAA|M00216 /// PPP2R3B|GYAYAAA /// IPF1|CATTAR|M01275 /// ZNF3|YRAAATK //…
KIT-123	123	A2M|AQP1|C18orf1|CAPN3|RUNX3|CDKN2C|FOXN3|COL1A2|COL6A1|COL6A2|COL6A3|COL15A1|CRY2|CRYM|DCT|E2F2|EBF1|EDNRB|EVI2A|EVI2B|MLANA|FMO1|GPM6B|HHEX|IGFBP5|IRF4|KCNJ13|KIT|LRP4|MYB|NRTN|OCA2|PAX3|ENPP2|PECAM1|PLP1|POU6F1|PTGDS|PTPRJ|S100B|SFRP2|SGCD|PMEL|SOX10|CLEC3B|TYR|UBTF|WNT2B|SLC43A1|CTSF|BZRAP1|CYTIP|ZEB2|LPPR4|PLXNC1|ABCA8|POSTN|TSPAN9|PPARGC1A|CD93|LAMB2P1|PLXND1|GRAMD4|RRP12|HAUS5|SGK3|NGEF|ZN…	0.808	-0.236	1.65e-19	multicellular organismal development ||| secondary metabolic process ||| neural crest cell migration ||| melanocyte differentiation ||| protein heterotrimerization ||| cell adhesion ||| melanin biosynthetic process from tyrosine ||| eye pigment biosynthetic process ||| pigment metabolic process involved in developmental pigmentation ||| cellular response to salt stress ||| neural crest cell diffe…	collagen ||| extracellular matrix ||| melanosome membrane ||| sarcolemma ||| extracellular space ||| collagen type VI ||| integral to plasma membrane ||| intrinsic to membrane ||| cytoplasmic membrane-bounded vesicle ||| protein-DNA complex ||| extracellular region part ||| plasma membrane ||| vesicle ||| melanosome	extracellular matrix structural constituent ||| calcium ion binding ||| platelet-derived growth factor binding ||| isoprenoid binding ||| intracellular ligand-gated ion channel activity ||| fibronectin binding ||| serine-type endopeptidase inhibitor activity ||| ligand-gated channel activity ||| polysaccharide binding ||| metal ion transmembrane transporter activity ||| inorganic cation transmemb…	Protein digestion and absorption ||| ECM-receptor interaction ||| Melanogenesis ||| Focal adhesion ||| Wnt signaling pathway ||| Tyrosine metabolism	Collagen biosynthesis and modifying enzymes ||| Collagen formation ||| Extracellular matrix organization ||| NCAM1 interactions ||| NCAM signaling for neurite out-growth ||| Developmental Biology ||| Axon guidance ||| Signaling by PDGF ||| Other semaphorin interactions ||| Circadian Clock ||| Cyclin D associated events in G1 ||| G1 Phase ||| Transcriptional Regulation of White Adipocyte Different…	Cell surface interactions at the vascular wall ||| Exocytosis of Alpha granule ||| Endothelins ||| Integrin cell surface interactions ||| IL4-mediated signaling events ||| Regulation of retinoblastoma protein ||| Regulation of nuclear SMAD2/3 signaling	Spic|AAAGVGGAAGTW|UP00419 /// CEBPG|NTBATTTCARAAW|M00622 /// SRF|NCCTTATWTGG|M01007 /// SOX14|AACBGAAA /// ZNF671|TGMCAG /// CEBPE|MTTKCNWMAB|M01868 /// Foxl1|WAATRTAAACAAN|UP00061 /// Tgif1|WWTGACAGCT|UP00122 /// HSPA1L|TGSCAG /// ZCCHC17|TGRCAG /// IRF1|TTTCANTTTY|M01881	PURG|AMAKCTGG /// CEBP|TNNKGNAA|M00770 /// MITF|CATGTGN|M02099 /// CEBP|TTDCNNAA|M00912 /// CEBPA|TTKNGNAA|M01866 /// Arid3a|TTAATTAAAN|UP00078 /// Sox4|AACAAWGR|UP00401 /// Pknox2|SRSCTGTCAAT|UP00205 /// RUNX1|YTGTGGTTN|MA0002 /// CEBPB|RTKDNGMAAN|M00109	ZID|GGCTCYATCAYC|M00085 /// SRF|NCCTTATWTGG|M01007 /// ARFGAP1|CATGKMS /// AP4|WGARYCAGCTGYGG|M00005 /// HNF4G|ACAMAGGGC /// SRF|CCAWAWAAGGV|M01304 /// Dobox5|GGGATTAAT|UP00143	OLIG3|KGAAATSH /// CDP|ATCGATTA|M00102	HNF4G|ACAMAGGGC /// GR|TGTNCT|M00921 /// NEUROD|SCWGCTGNBY|M01288 /// RORBETA|TGACCYA|M01722 /// MITF|CATGTGN|M02099 /// ZNF26|GCCAAA /// AP4|CWCAGCTGG|M00176 /// MYCMAX|CACRTG|M00123 /// AP-2alpha|GSCCTGRGGS /// PR|DGRACA|M00960 /// ARNT|DDRNCACGTG|M00236 /// ALPHACP1|CAGCCAATGAG|M00687 /// BCL11A|GGAAVTGARA /// Myc|SCACGTGN /// Max|ASCACGTG|UP00060 /// HCLS1|GYCABGKC /// NANOG|CHCAGCAGG /// GR|…
SMAD2-51	51	RERE|CCND1|DDB2|SMAD2|SMAD4|MBNL1|MYO9A|NFIB|PHF2|RBBP4|SNX1|TFDP2|TRAF5|ALMS1|BRD3|PER3|ZNF264|IQSEC1|APPBP2|ZCCHC14|CEP68|PHF15|LRIG1|RAI14|ZBTB44|CTDSPL2|KLF13|HEATR5B|DPP8|SBNO1|MCOLN3|CDCA7L|HAUS7|FAM178A|TBC1D24|WDR35|EP400|NAPB|PAPOLG|MCPH1|PHC3|FHOD3|KIAA1109|TUBGCP6|SREK1|ITPRIPL2|EIF2C4|HNRNPUL2|CDRT4|ZC3H6|FLJ31306	0.782	-0.372	4.61e-20	SMAD protein complex assembly ||| positive regulation of BMP signaling pathway ||| positive regulation of epithelial to mesenchymal transition ||| inner ear receptor cell differentiation ||| posttranscriptional gene silencing by RNA ||| cellular component organization at cellular level ||| endoderm development ||| regulation of gene expression, epigenetic ||| embryonic pattern specification ||| G…	activin responsive factor complex ||| SMAD protein complex ||| non-membrane-bounded organelle ||| centrosome ||| microtubule cytoskeleton ||| nucleus ||| cytoskeletal part ||| macromolecular complex ||| histone deacetylase complex ||| organelle lumen ||| ribonucleoprotein granule ||| nucleolus ||| microtubule basal body ||| intracellular organelle ||| nuclear lumen ||| histone acetyltransferase c…	I-SMAD binding ||| thioesterase binding ||| R-SMAD binding ||| nucleic acid binding ||| zinc ion binding ||| histone binding ||| chromatin binding ||| receptor signaling protein activity ||| motor activity ||| DNA binding	Cell cycle ||| Colorectal cancer ||| Pancreatic cancer ||| Wnt signaling pathway ||| Pathways in cancer ||| p53 signaling pathway ||| TGF-beta signaling pathway ||| Adherens junction ||| Chronic myeloid leukemia ||| Small cell lung cancer	SMAD2/SMAD3:SMAD4 heterotrimer regulates transcription ||| Transcriptional activity of SMAD2/SMAD3:SMAD4 heterotrimer ||| Signaling by TGF-beta Receptor Complex ||| Signaling by NODAL ||| Cell Cycle, Mitotic ||| Downregulation of SMAD2/3:SMAD4 transcriptional activity ||| G0 and Early G1 ||| TGF-beta receptor signaling activates SMADs ||| Cell Cycle ||| Mitotic G1-G1/S phases ||| G1 Phase ||| Cyc…	tgf beta signaling pathway ||| Regulation of cytoplasmic and nuclear SMAD2/3 signaling ||| wnt signaling pathway ||| cell cycle: g1/s check point ||| Canonical Wnt signaling pathway ||| Regulation of nuclear SMAD2/3 signaling ||| TGF-beta receptor signaling ||| Regulation of Telomerase ||| Recruitment of mitotic centrosome proteins and complexes	Lhx4|CTAATTAGNTWTN|UP00261 /// NERF|YRSCAGGAAGYRNSTBDS|M00531 /// SETDB1|GCGCNNGCGC /// Irx4|WACATGTWAWN|UP00194 /// ZBTB33|SBSGCGRGV /// E2F4|TTCCCGCC /// PAX4|VGTSANGCGTG|M00373 /// HA-E2F1|AAAGGCGS /// HIC1|GGKTGCCCSN|M01073 /// EGR|GTGGGSGCRRV|M00807 /// E2F|GGCGSG|M00803 /// E2F4|GCGGGANA|M02090 /// BCLAF1|SSNNNSSNSSSSVS /// Homez|WWMATCGTTTT|UP00114 /// Irx5|WACATGTW|UP00250 /// PRDX5|ASGAC…	NERF|YRSCAGGAAGYRNSTBDS|M00531 /// ZF5|GCGCGCW|M00333 /// RAB14|GCGKSGT /// E2F3|GGCGCGC|UP00003 /// BCLAF1|SSVSCNGVGS /// ODC1|GCRGSG /// E2F|GGCGSG|M00803 /// ELF1|SSCGGMRG /// NANOS1|GCRGCG /// GABP|GSSGGVVG /// Spdef|RCANCCGGNT|UP00406 /// ZBTB33|SBSGCGRGV /// EGR|GTGGGSGCRRV|M00807 /// DIABLO|GCTGCNR /// SRF|GVGSSSGGS /// BCLAF1|SSSNSSSNS /// Tcfap2e|GCCTSAGGC|UP00028 /// PCK2|CGKSGT /// SET…	SETDB1|GCGCNNGCGC /// E2F4|GCGGGANA|M02090 /// E2F4|TTCCCGCC /// BCLAF1|SSNNNSSNSSSSVS /// PAX5|GCGCGSGCGC /// HNF1A|RGTTAATNWTT|M02013 /// ELF1|SCNSNNSSSSS /// Prrx1|AAYTAATTARYT|UP00266 /// E2F|GGCGSG|M00803 /// SREBP1|KATCACCCCAC|M00221 /// BHLHE40|KCACGTGMC /// TSC22D4|YTWTKGGG /// Tcfap2b|YGCCYBARGGCA|UP00010 /// YY1|GGCGGNGGSS /// HA-E2F1|SSSSSNSCNGS /// E2F3|GGCGCGC|UP00003 /// USF|GYCACGT…	E2F|GGCGSG|M00803 /// HNF1A|RGTTAATNWTT|M02013 /// SETDB1|GCGCNNGCGC /// E2F4|GCGGGANA|M02090 /// ZBTB33|SBSGCGRGV /// CHD2|SNSGSGNGV /// E2F3|GGCGCGC|UP00003 /// Egr-1|GSNGSSSGSGS /// HEY1|SSNNSNSSSSNSS /// SP1|GGCDGGGT|MA0079 /// SP1|NNGGCNGGGN|M00008 /// E2F4|TTCCCGCC /// BCLAF1|SSVSCNGVGS /// VPS4B|GGGCRM /// ZF5|GCGCGCW|M00333 /// HA-E2F1|SSSSSNSCNGS /// GABP|GSSGGVVG /// SRF|GVGSSSGGS /// E…	SETDB1|GCGCNNGCGC /// PAX5|GCGCGSGCGC /// HTATIP2|GCGSAM /// HIST1H2BN|GCGCNKGCG /// Egr-1|GCGCANGCGC /// RAB2A|GACGMT /// AML1|TGTGGT|M00271 /// CNOT3|GGCCGCGSNS|M01253 /// BCLAF1|SSNNNSSNSSSSVS /// MYB|CAGTT|M00773 /// YY1|SSNSNNNSSGSNSSS /// SRF|CCAWATAWGGM|M00922 /// p300|SCNSSNNSNSNSNNS /// RNF96|BCCCGCRGCC|M01199 /// PEBP|ACCACARA|M00984 /// E2F6|GCGCATGCGC /// Spdef|RCATCCGGAT|UP00038 /// …
BCL2-120	120	ADCY2|ALOX5|APOD|AR|ASPA|BCL2|BMP7|VPS51|CD1A|CD1C|CD1E|ENTPD1|CD52|CCR6|CRABP1|CRIP1|CSF1R|CX3CR1|DLG2|DPP6|MEGF6|EPHB1|FCER1A|GGTA1P|HCK|HLA-DQB2|HLF|IL11RA|ITGA9|KCND3|LAMA4|LSAMP|LSP1|LYZ|MAP3K1|TRPM1|MNDA|NEO1|NPY1R|NTRK2|PCSK2|PRKAR2B|PRKCB|PRLR|PTGS1|RNASE6|RORC|RTN1|SLC18A2|TFAP2C|TYROBP|LAPTM5|LST1|KAT6A|AXIN2|CMAHP|FCGBP|ARHGEF6|PIGL|HDAC4|P2RY14|EDIL3|ODZ1|RCAN2|ATP8A1|CHL1|CCL27|FGL2|…	0.704	-0.251	2.74e-21	cellular defense response ||| immune response ||| cell adhesion ||| unsaturated fatty acid biosynthetic process ||| somatic stem cell maintenance ||| gland morphogenesis ||| cell communication ||| neuron differentiation ||| positive regulation of vasoconstriction ||| positive regulation of muscle cell differentiation ||| signaling ||| response to corticosterone stimulus ||| neurogenesis ||| respo…	integral to plasma membrane ||| plasma membrane ||| dendrite ||| plasma membrane part ||| axon ||| integral to membrane ||| cell projection ||| membrane part ||| neuronal cell body ||| transport vesicle ||| extracellular region part ||| MHC protein complex ||| synapse part ||| anchored to membrane ||| membrane raft ||| endosome membrane	signaling receptor activity ||| G-protein coupled chemoattractant receptor activity ||| peptide receptor activity ||| G-protein coupled purinergic nucleotide receptor activity ||| purinergic receptor activity ||| cytokine receptor activity ||| G-protein coupled receptor activity ||| carbohydrate binding ||| protein dimerization activity ||| transmembrane receptor protein kinase activity ||| scave…	Cytokine-cytokine receptor interaction ||| Hematopoietic cell lineage ||| Chemokine signaling pathway ||| Arachidonic acid metabolism ||| Neuroactive ligand-receptor interaction ||| Salivary secretion ||| African trypanosomiasis ||| Toxoplasmosis ||| Pathways in cancer ||| ECM-receptor interaction ||| Focal adhesion ||| GnRH signaling pathway	G alpha (i) signalling events ||| Myogenesis ||| CDO in myogenesis ||| Signal Transduction ||| P2Y receptors ||| Signaling by GPCR ||| Immune System ||| Developmental Biology ||| Class A/1 (Rhodopsin-like receptors) ||| Rho GTPase cycle ||| Signaling by Rho GTPases ||| Chemokine receptors bind chemokines ||| Arachidonic acid metabolism ||| PKA activation ||| Nucleotide-like (purinergic) receptors…	eicosanoid metabolism ||| Sympathetic Nerve Pathway (Neuroeffector Junction) ||| JNK signaling in the CD4+ TCR pathway ||| transcription regulation by methyltransferase of carm1 ||| fc epsilon receptor i signaling in mast cells ||| Selective Serotonin Reuptake Inhibitor Pathway ||| Ephrin B reverse signaling ||| regulation of bad phosphorylation ||| Signaling events mediated by the Hedgehog famil…	Hltf|MCWT|MA0109 /// ARFGAP1|CATGKMS /// RBM7|AGRAG /// Sox17|CATTGTS|MA0078 /// SOX9|AACAATRG|MA0077 /// DUS3L|TGGMT /// IRF7|AAGWGAA|M01884 /// Sox11|NAACAAWGRN|UP00030 /// YY1|CCAT|MA0095 /// SMAD|CAGACN|M00974 /// PAX8|GTGA|M00717 /// SOX9|AACAATRG|M00410 /// IRF4|RGGARSWGRR /// FHL2|RCTRGGSA /// LARP1|WGNAAATS /// TAL1|AGATAASAG /// Hmx1|AGCAATTAA|UP00104	TAL1|AGATAASAG /// TAL1|CNTCCTTMTCTSY|M01591 /// IRF7|AAGWGAA|M01884 /// FOXM1|TGCAAA /// Gata3|AGATAAGA|UP00032 /// OLIG3|KGAAATSH /// IRF4|RGGARSWGRR /// BARX1|AATGMAA /// Gata6|WGATAAGN|UP00100 /// RBM7|AGRAG /// USP39|TYKGAAA /// SMCR7L|TGCAAAK /// SNAPC4|TGCAAAK /// RAN|CAAARGGA	ARFGAP1|CATGKMS /// TAL1|CNTCCTTMTCTSY|M01591 /// AR|WGAGCA|M00962 /// TCF4|ATCAAAG|M02033 /// SMAD|CAGACN|M00974 /// SOX9|AACAATRG|M00410 /// CEBP|TKTGNW|M00159 /// JARID1D|CAAAK /// TROVE2|RSAAAK /// PAX8|GTGA|M00717 /// YY1|CCAT|MA0095 /// Hand1_Tcfe2a|RTCTGGMWN|MA0092 /// CDC5|GATTTAACATAD|M00478 /// SOX9|AACAATRG|MA0077 /// Hltf|MCWT|MA0109 /// RBM7|AGRAG /// Pknox2|SRSCTGTCAAT|UP00205 /// R…	PAX5|CACTTCCTNT /// RBM35B|MWTTGVAW /// HSF1|NGAAYNTTC|M00146 /// Sox4|AACAAAGR|UP00062 /// SMCR7L|TGCAAAK /// SNAPC4|TGCAAAK /// FOXM1|TGCAAA /// RBM7|AGRAG /// DDX43|TKYCAAA /// Mrg2|ASCTGTCAA|UP00210 /// USP39|TYKGAAA /// VAX2|CTNWGRAAT /// OLIG3|KGAAATSH	IL24|TGCAAATS /// COBRA1|ATGGNAA /// PEBP|ACCACARA|M00984 /// Evx1|CTAATTAGY|UP00162 /// C19orf40|YCAAWG /// NMI|TKCAAATB /// LARP1|WGNAAATS /// IPF1|AVCTAATGAG|M01234 /// YY1|CCAT|MA0095 /// SOX|CTTTGW|M01286 /// AML1|TGTGGTK|M01658 /// TEF1|GRRATG|M00704 /// Hdx|GAAATCA|UP00148 /// PRDM1|ACTTTCACT /// RBM35B|MWTTGVAW /// GATA2|GATN|M00076 /// YY1|NCCATNTT|M01035 /// AML|TGTGGTTW|M00769 /// ZDHH…
